# Supplementary material for: p21+TREM2+ senescent macrophages fuel inflammaging and metabolic dysfunction-associated steatotic liver disease
Source: Nat Aging. 2026 Apr 16;6(4):792–815. doi: 10.1038/s43587-026-01101-6 (PMC13099426; doi:10.1038/s43587-026-01101-6)
Supplement: Supplementary file 3 — Lipidomic profiling of BMDM senescent macrophages compared to control macrophages. File contains raw and normalized NMR data for lipid and FA species. [file 43587_2026_1101_MOESM3_ESM.xlsx]

## Sheet: Species Norm
	ExpNum	GroupNum	GroupName	SampleID	SampleNorm	NormType	CE 14:0	CE 15:0	CE 16:0	CE 16:1	CE 17:0	CE 18:0	CE 18:1	CE 18:2	CE 20:0	CE 20:1	CE 20:2	CE 20:3	CE 20:4	CE 20:5	CE 22:4	CE 22:5	CE 22:6	CE 24:0	CE 24:1	Cer d18:0/16:0	Cer d18:0/18:0	Cer d18:0/20:0	Cer d18:0/22:0	Cer d18:0/24:0	Cer d18:0/24:1	Cer d18:1/14:0	Cer d18:1/16:0	Cer d18:1/18:0	Cer d18:1/18:1	Cer d18:1/20:0	Cer d18:1/20:1	Cer d18:1/22:0	Cer d18:1/22:1	Cer d18:1/24:0	Cer d18:1/24:1	Cer d18:1/26:0	Cer d18:1/26:1	DG 14:0_14:0	DG 14:0_16:0	DG 14:0_16:1	DG 14:0_18:1	DG 15:0_18:1	DG 16:0_16:0
29	5	1	CTRL	CTRL_1	0.55644	Cell Number	0.0165925		0.0555917	0.0193617		0.0162074	0.0965725	0.0128814	0.0120993	0.00843		0.00840985	0.0174453		0.00539127	0.0161851	0.0396652	0.0172999	0.00912845							0.0148197	0.933771	0.115002		0.0796134		0.868893	0.0971484	1.31618	1.28675		0.0207178	0.0134578	0.112264	0.02132	0.0544241		0.23292
30	5	1	CTRL	CTRL_2	0.45816	Cell Number	0.0198628		0.0643039	0.0240695		0.0188971	0.0991369	0.013053		0.0128647		0.00724603	0.0200431			0.0169469	0.0355248			0.0608794			0.0597428	0.0663919	0.0906048	0.0134659	0.912169	0.114865		0.085066		0.940213	0.10752	1.4511	1.44268		0.0185138	0.00928671	0.105749		0.0647653	0.0179363	0.230749
31	5	1	CTRL	CTRL_3	0.4476	Cell Number	0.0231522		0.0628767	0.030803		0.0187888	0.100763	0.0198767	0.0148973	0.0129765		0.00780946	0.0213756		0.00672454	0.0125465	0.0402883	0.0150454								0.0145974	1.01471	0.118961		0.0934853		1.0422	0.117536	1.58649	1.58297		0.0220174				0.0694223	0.0246914
32	5	2	IR	IR_1	0.2064	Cell Number	0.0370563		0.215462	0.075305	0.0262436	0.0533594	0.317219	0.0471294		0.0226481		0.0635922	0.12597	0.0552292	0.0259222	0.0698678	0.0676594	0.0262805	0.01995	0.470519	0.0586392		0.262722	0.267753	0.419035	0.0336937	5.07638	0.69378		0.35809	0.0204339	3.10352	0.420734	3.30423	5.07741	0.0148351	0.033637		0.0993205		0.0407794		0.236648
33	5	2	IR	IR_2	0.18144	Cell Number	0.0415163	0.0284222	0.244416	0.084608	0.0271459	0.0636079	0.384831	0.0552404	0.0265282	0.0289344	0.0090581	0.0645212	0.134692	0.0475797	0.0263684	0.0613602	0.063302		0.0164417	0.68959	0.110243	0.0670409	0.306811	0.299151	0.518442	0.0439264	5.47698	0.719177	0.0133203	0.352956	0.0252088	3.23792	0.46047	3.58929	5.48341		0.0342809		0.106379		0.0508317		0.27502
34	5	2	IR	IR_3	0.17148	Cell Number	0.0523771	0.0377258	0.240637	0.0930909	0.0263133	0.0682177	0.434391	0.0684121		0.0344047	0.0155411	0.0894024	0.16022	0.0577596	0.0339366	0.0876344	0.0900327	0.038606	0.0267923	0.627791	0.0818772		0.308964	0.257128	0.459297	0.0503311	5.69864	0.771929	0.014212	0.372406	0.0207175	3.33766	0.456604	3.57415	5.68202	0.0172301	0.0468222		0.161424				0.357553
[truncated: 871 more columns]

## Sheet: FattyAcid Norm
	ExpNum	GroupNum	GroupName	SampleID	SampleNorm	NormType	CE (14:0)	CE (15:0)	CE (16:0)	CE (16:1)	CE (17:0)	CE (18:0)	CE (18:1)	CE (18:2)	CE (20:0)	CE (20:1)	CE (20:2)	CE (20:3)	CE (20:4)	CE (20:5)	CE (22:4)	CE (22:5)	CE (22:6)	CE (24:0)	CE (24:1)	Cer d18:0 (16:0)	Cer d18:0 (18:0)	Cer d18:0 (20:0)	Cer d18:0 (22:0)	Cer d18:0 (24:0)	Cer d18:0 (24:1)	Cer d18:1 (14:0)	Cer d18:1 (16:0)	Cer d18:1 (18:0)	Cer d18:1 (18:1)	Cer d18:1 (20:0)	Cer d18:1 (20:1)	Cer d18:1 (22:0)	Cer d18:1 (22:1)	Cer d18:1 (24:0)	Cer d18:1 (24:1)	Cer d18:1 (26:0)	Cer d18:1 (26:1)	DG (14:0)	DG (15:0)	DG (16:0)	DG (16:1)	DG (18:0)	DG (18:1)
29	5	1	CTRL	CTRL_1	0.55644	Cell Number	0.0165925		0.0555917	0.0193617		0.0162074	0.0965725	0.0128814	0.0120993	0.00843		0.00840985	0.0174453		0.00539127	0.0161851	0.0396652	0.0172999	0.00912845							0.0148197	0.933771	0.115002		0.0796134		0.868893	0.0971484	1.31618	1.28675		0.0207178	0.214924		1.21654	0.147368	0.102998	0.948795
30	5	1	CTRL	CTRL_2	0.45816	Cell Number	0.0198628		0.0643039	0.0240695		0.0188971	0.0991369	0.013053		0.0128647		0.00724603	0.0200431			0.0169469	0.0355248			0.0608794			0.0597428	0.0663919	0.0906048	0.0134659	0.912169	0.114865		0.085066		0.940213	0.10752	1.4511	1.44268		0.0185138	0.189087	0.0179363	1.25851	0.0966011	0.0882825	1.12469
31	5	1	CTRL	CTRL_3	0.4476	Cell Number	0.0231522		0.0628767	0.030803		0.0187888	0.100763	0.0198767	0.0148973	0.0129765		0.00780946	0.0213756		0.00672454	0.0125465	0.0402883	0.0150454								0.0145974	1.01471	0.118961		0.0934853		1.0422	0.117536	1.58649	1.58297		0.0220174	0.0694223	0.0246914	0.782008	0.174124	0.0891309	1.2264
32	5	2	IR	IR_1	0.2064	Cell Number	0.0370563		0.215462	0.075305	0.0262436	0.0533594	0.317219	0.0471294		0.0226481		0.0635922	0.12597	0.0552292	0.0259222	0.0698678	0.0676594	0.0262805	0.01995	0.470519	0.0586392		0.262722	0.267753	0.419035	0.0336937	5.07638	0.69378		0.35809	0.0204339	3.10352	0.420734	3.30423	5.07741	0.0148351	0.033637	0.1401		1.28358	0.043106	0.115948	0.87088
33	5	2	IR	IR_2	0.18144	Cell Number	0.0415163	0.0284222	0.244416	0.084608	0.0271459	0.0636079	0.384831	0.0552404	0.0265282	0.0289344	0.0090581	0.0645212	0.134692	0.0475797	0.0263684	0.0613602	0.063302		0.0164417	0.68959	0.110243	0.0670409	0.306811	0.299151	0.518442	0.0439264	5.47698	0.719177	0.0133203	0.352956	0.0252088	3.23792	0.46047	3.58929	5.48341		0.0342809	0.157211		1.48479	0.120296	0.16296	1.09704
34	5	2	IR	IR_3	0.17148	Cell Number	0.0523771	0.0377258	0.240637	0.0930909	0.0263133	0.0682177	0.434391	0.0684121		0.0344047	0.0155411	0.0894024	0.16022	0.0577596	0.0339366	0.0876344	0.0900327	0.038606	0.0267923	0.627791	0.0818772		0.308964	0.257128	0.459297	0.0503311	5.69864	0.771929	0.014212	0.372406	0.0207175	3.33766	0.456604	3.57415	5.68202	0.0172301	0.0468222	0.161424		1.51419	0.0567692	0.131265	0.805253
[truncated: 211 more columns]

## Sheet: Class Norm
	ExpNum	GroupNum	GroupName	SampleID	SampleNorm	NormType	CE	Cer d18:0	Cer d18:1	DG	FFA	HexCER	LPC	LPE	LacCER	PA	PC	PE	PG	PI	PS	SM	TG
29	5	1	CTRL	CTRL_1	0.55644	Cell Number	0.351262		4.73289	1.41119	29.9441	8.83289	1.90625	0.376815	0.242805	1.02587	140.575	175.693	2.77987	40.4126	61.6098	90.7548	1.76284
30	5	1	CTRL	CTRL_2	0.45816	Cell Number	0.331949	0.277619	5.08559	1.47257	31.227	8.45125	1.82898	0.330692	0.215316	0.953806	149.205	241.682	2.63467	43.2173	63.2868	96.2616	2.03143
31	5	1	CTRL	CTRL_3	0.4476	Cell Number	0.387924		5.59297	1.18289	32.7896	9.80522	1.94809	0.404561	0.265889	1.04884	155.408	150.878	2.68698	46.6061	70.2971	105.577	2.33335
32	5	2	IR	IR_1	0.2064	Cell Number	1.24889	1.47867	18.1367	1.48471	52.4986	8.44532	1.66445	0.381053	0.351724	1.20381	174.441	255.377	4.12435	55.2806	74.4578	119.083	3.16303
33	5	2	IR	IR_2	0.18144	Cell Number	1.40857	1.99128	19.4369	1.79614	108.657	8.16779	2.12984	0.38054	0.354393	1.35374	183.103	308.218	5.55165	55.5096	77.402	123.893	3.28675
34	5	2	IR	IR_3	0.17148	Cell Number	1.6555	1.73506	20.0427	1.62151	68.3399	10.0194	2.36756	0.439499	0.424086	1.55413	201.458	361.402	4.74508	58.6506	83.4122	135.222	3.57844

## Sheet: Class Composit
	ExpNum	GroupNum	GroupName	SampleID	SampleNorm	NormType	CE	Cer d18:0	Cer d18:1	DG	FFA	HexCER	LPC	LPE	LacCER	PA	PC	PE	PG	PI	PS	SM	TG
29	5	1	CTRL	CTRL_1	0.55644	Cell Number	0.0624563		0.841534	0.250918	5.32423	1.57054	0.338942	0.0669998	0.043172	0.182405	24.9949	31.2393	0.494276	7.18559	10.9546	16.1367	0.313442
30	5	1	CTRL	CTRL_2	0.45816	Cell Number	0.0511877	0.0428098	0.784216	0.227075	4.81532	1.30321	0.282035	0.0509939	0.0332024	0.14708	23.008	37.2682	0.406275	6.66427	9.75906	14.8439	0.313254
31	5	1	CTRL	CTRL_3	0.4476	Cell Number	0.0660618		0.952459	0.201441	5.58393	1.66979	0.331752	0.0688951	0.0452798	0.178613	26.4654	25.694	0.457582	7.93683	11.9713	17.9794	0.39736
32	5	2	IR	IR_1	0.2064	Cell Number	0.161602	0.191334	2.34683	0.192116	6.79311	1.09279	0.215373	0.0493068	0.0455117	0.155769	22.572	33.0448	0.533676	7.1531	9.63455	15.4089	0.409284
33	5	2	IR	IR_2	0.18144	Cell Number	0.15605	0.220606	2.15334	0.198987	12.0377	0.904878	0.235957	0.0421585	0.0392618	0.149976	20.2853	34.1463	0.615046	6.1497	8.57506	13.7256	0.364126
34	5	2	IR	IR_3	0.17148	Cell Number	0.173048	0.181364	2.09506	0.169495	7.14353	1.04733	0.24748	0.0459406	0.0443295	0.162452	21.0583	37.7772	0.496001	6.13071	8.71903	14.1347	0.374052

## Sheet: Species Composit
	ExpNum	GroupNum	GroupName	SampleID	SampleNorm	NormType	CE 14:0	CE 15:0	CE 16:0	CE 16:1	CE 17:0	CE 18:0	CE 18:1	CE 18:2	CE 20:0	CE 20:1	CE 20:2	CE 20:3	CE 20:4	CE 20:5	CE 22:4	CE 22:5	CE 22:6	CE 24:0	CE 24:1	Cer d18:0/16:0	Cer d18:0/18:0	Cer d18:0/20:0	Cer d18:0/22:0	Cer d18:0/24:0	Cer d18:0/24:1	Cer d18:1/14:0	Cer d18:1/16:0	Cer d18:1/18:0	Cer d18:1/18:1	Cer d18:1/20:0	Cer d18:1/20:1	Cer d18:1/22:0	Cer d18:1/22:1	Cer d18:1/24:0	Cer d18:1/24:1	Cer d18:1/26:0	Cer d18:1/26:1	DG 14:0_14:0	DG 14:0_16:0	DG 14:0_16:1	DG 14:0_18:1	DG 15:0_18:1	DG 16:0_16:0
29	5	1	CTRL	CTRL_1	0.55644	Cell Number	4.72369		15.8263	5.51204		4.61407	27.493	3.66719	3.44451	2.39992		2.39418	4.96646		1.53483	4.60771	11.2922	4.92508	2.59876							0.313122	19.7294	2.42986		1.68213		18.3586	2.05262	27.8092	27.1873		0.43774	0.953646	7.95527	1.51078	3.85661		16.5052
30	5	1	CTRL	CTRL_2	0.45816	Cell Number	5.98371		19.3716	7.25096		5.69277	29.8651	3.93224		3.87551		2.18288	6.038			5.10527	10.7019			21.9291			21.5197	23.9148	32.6364	0.264786	17.9364	2.25864		1.67269		18.4878	2.11421	28.5335	28.368		0.364044	0.630647	7.18123		4.39812	1.21803	15.6699
31	5	1	CTRL	CTRL_3	0.4476	Cell Number	5.96824		16.2085	7.94048		4.84343	25.9749	5.12386	3.84027	3.34511		2.01314	5.51025		1.73347	3.23427	10.3856	3.87844								0.260995	18.1426	2.12698		1.67148		18.6341	2.10149	28.3658	28.3029		0.393662				5.86887	2.08738
32	5	2	IR	IR_1	0.2064	Cell Number	2.96713		17.2523	6.02974	2.10134	4.27254	25.4	3.77369		1.81345		5.09188	10.0865	4.42225	2.07561	5.59437	5.41755	2.1043	1.59742	31.8204	3.96568		17.7675	18.1077	28.3387	0.185776	27.9895	3.82527		1.97439	0.112666	17.1118	2.31979	18.2184	27.9952	0.0817959	0.185463		6.68955		2.74662		15.939
33	5	2	IR	IR_2	0.18144	Cell Number	2.9474	2.0178	17.352	6.00665	1.92719	4.51577	27.3206	3.92172	1.88334	2.05416	0.643069	4.5806	9.56229	3.37787	1.872	4.3562	4.49405		1.16726	34.6305	5.5363	3.36672	15.4078	15.0231	26.0356	0.225995	28.1782	3.70005	0.0685307	1.8159	0.129695	16.6586	2.36905	18.4663	28.2113		0.17637		5.92266		2.83005		15.3117
34	5	2	IR	IR_3	0.17148	Cell Number	3.16383	2.27882	14.5357	5.62315	1.58945	4.12068	26.2393	4.13243		2.07821	0.938757	5.40034	9.67809	3.48896	2.04994	5.29354	5.43841	2.33199	1.61838	36.1827	4.71899		17.8072	14.8196	26.4716	0.251119	28.4325	3.85142	0.0709083	1.85806	0.103367	16.6527	2.27815	17.8327	28.3495	0.0859667	0.233612		9.95517				22.0507
[truncated: 871 more columns]

## Sheet: FattyAcid Composit
	ExpNum	GroupNum	GroupName	SampleID	SampleNorm	NormType	CE (14:0)	CE (15:0)	CE (16:0)	CE (16:1)	CE (17:0)	CE (18:0)	CE (18:1)	CE (18:2)	CE (20:0)	CE (20:1)	CE (20:2)	CE (20:3)	CE (20:4)	CE (20:5)	CE (22:4)	CE (22:5)	CE (22:6)	CE (24:0)	CE (24:1)	Cer d18:0 (16:0)	Cer d18:0 (18:0)	Cer d18:0 (20:0)	Cer d18:0 (22:0)	Cer d18:0 (24:0)	Cer d18:0 (24:1)	Cer d18:1 (14:0)	Cer d18:1 (16:0)	Cer d18:1 (18:0)	Cer d18:1 (18:1)	Cer d18:1 (20:0)	Cer d18:1 (20:1)	Cer d18:1 (22:0)	Cer d18:1 (22:1)	Cer d18:1 (24:0)	Cer d18:1 (24:1)	Cer d18:1 (26:0)	Cer d18:1 (26:1)	DG (14:0)	DG (15:0)	DG (16:0)	DG (16:1)	DG (18:0)	DG (18:1)
29	5	1	CTRL	CTRL_1	0.55644	Cell Number	4.72369		15.8263	5.51204		4.61407	27.493	3.66719	3.44451	2.39992		2.39418	4.96646		1.53483	4.60771	11.2922	4.92508	2.59876							0.313122	19.7294	2.42986		1.68213		18.3586	2.05262	27.8092	27.1873		0.43774	7.61498		43.1031	5.2214	3.64931	33.6168
30	5	1	CTRL	CTRL_2	0.45816	Cell Number	5.98371		19.3716	7.25096		5.69277	29.8651	3.93224		3.87551		2.18288	6.038			5.10527	10.7019			21.9291			21.5197	23.9148	32.6364	0.264786	17.9364	2.25864		1.67269		18.4878	2.11421	28.5335	28.368		0.364044	6.42033	0.609013	42.7317	3.28002	2.99757	38.1881
31	5	1	CTRL	CTRL_3	0.4476	Cell Number	5.96824		16.2085	7.94048		4.84343	25.9749	5.12386	3.84027	3.34511		2.01314	5.51025		1.73347	3.23427	10.3856	3.87844								0.260995	18.1426	2.12698		1.67148		18.6341	2.10149	28.3658	28.3029		0.393662	2.93444	1.04369	33.055	7.36009	3.76751	51.8393
32	5	2	IR	IR_1	0.2064	Cell Number	2.96713		17.2523	6.02974	2.10134	4.27254	25.4	3.77369		1.81345		5.09188	10.0865	4.42225	2.07561	5.59437	5.41755	2.1043	1.59742	31.8204	3.96568		17.7675	18.1077	28.3387	0.185776	27.9895	3.82527		1.97439	0.112666	17.1118	2.31979	18.2184	27.9952	0.0817959	0.185463	4.71809		43.2267	1.45167	3.90474	29.3283
33	5	2	IR	IR_2	0.18144	Cell Number	2.9474	2.0178	17.352	6.00665	1.92719	4.51577	27.3206	3.92172	1.88334	2.05416	0.643069	4.5806	9.56229	3.37787	1.872	4.3562	4.49405		1.16726	34.6305	5.5363	3.36672	15.4078	15.0231	26.0356	0.225995	28.1782	3.70005	0.0685307	1.8159	0.129695	16.6586	2.36905	18.4663	28.2113		0.17637	4.37636		41.3328	3.34874	4.5364	30.5388
34	5	2	IR	IR_3	0.17148	Cell Number	3.16383	2.27882	14.5357	5.62315	1.58945	4.12068	26.2393	4.13243		2.07821	0.938757	5.40034	9.67809	3.48896	2.04994	5.29354	5.43841	2.33199	1.61838	36.1827	4.71899		17.8072	14.8196	26.4716	0.251119	28.4325	3.85142	0.0709083	1.85806	0.103367	16.6527	2.27815	17.8327	28.3495	0.0859667	0.233612	4.97759		46.6908	1.75051	4.04762	24.8304
[truncated: 211 more columns]

## Sheet: SpeciesAvg
GroupName	ExpNum	GroupNum	CE 14:0	CE 15:0	CE 16:0	CE 16:1	CE 17:0	CE 18:0	CE 18:1	CE 18:2	CE 20:0	CE 20:1	CE 20:2	CE 20:3	CE 20:4	CE 20:5	CE 22:4	CE 22:5	CE 22:6	CE 24:0	CE 24:1	Cer d18:0/16:0	Cer d18:0/18:0	Cer d18:0/20:0	Cer d18:0/22:0	Cer d18:0/24:0	Cer d18:0/24:1	Cer d18:1/14:0	Cer d18:1/16:0	Cer d18:1/18:0	Cer d18:1/18:1	Cer d18:1/20:0	Cer d18:1/20:1	Cer d18:1/22:0	Cer d18:1/22:1	Cer d18:1/24:0	Cer d18:1/24:1	Cer d18:1/26:0	Cer d18:1/26:1	DG 14:0_14:0	DG 14:0_16:0	DG 14:0_16:1	DG 14:0_18:1	DG 15:0_18:1	DG 16:0_16:0	DG 16:0_16:1	DG 16:0_18:1	DG 16:0_18:2	DG 16:0_20:3
CTRL	5	1	0.0198692		0.0609241	0.0247447		0.0179644	0.098824	0.0152704	0.0134983	0.0114237		0.00782178	0.0196213		0.00605791	0.0152262	0.0384928	0.0161727	0.00912845	0.0608794			0.0597428	0.0663919	0.0906048	0.0142943	0.953551	0.116276		0.0860549		0.950435	0.107401	1.45125	1.43747		0.0204163	0.0113722	0.109006	0.02132	0.0628706	0.0213138	0.231835	0.0736274	0.591916	0.0428737
IR	5	2	0.0436499	0.033074	0.233505	0.0843347	0.0265676	0.0617284	0.378814	0.0569273	0.0265282	0.0286624	0.0122996	0.0725052	0.140294	0.0535228	0.0287424	0.0729541	0.0736647	0.0324433	0.0210613	0.595966	0.0835865	0.0670409	0.292832	0.274677	0.465591	0.0426504	5.41733	0.728295	0.0137661	0.36115	0.0221201	3.22637	0.445936	3.48922	5.41428	0.0160326	0.0382467		0.122374		0.0458055		0.28974	0.0513511	0.449477	0.0596978	0.0708412
SD	ExpNum	GroupNum	CE 14:0	CE 15:0	CE 16:0	CE 16:1	CE 17:0	CE 18:0	CE 18:1	CE 18:2	CE 20:0	CE 20:1	CE 20:2	CE 20:3	CE 20:4	CE 20:5	CE 22:4	CE 22:5	CE 22:6	CE 24:0	CE 24:1	Cer d18:0/16:0	Cer d18:0/18:0	Cer d18:0/20:0	Cer d18:0/22:0	Cer d18:0/24:0	Cer d18:0/24:1	Cer d18:1/14:0	Cer d18:1/16:0	Cer d18:1/18:0	Cer d18:1/18:1	Cer d18:1/20:0	Cer d18:1/20:1	Cer d18:1/22:0	Cer d18:1/22:1	Cer d18:1/24:0	Cer d18:1/24:1	Cer d18:1/26:0	Cer d18:1/26:1	DG 14:0_14:0	DG 14:0_16:0	DG 14:0_16:1	DG 14:0_18:1	DG 15:0_18:1	DG 16:0_16:0	DG 16:0_16:1	DG 16:0_18:1	DG 16:0_18:2	DG 16:0_20:3
CTRL	5	1	0.00327986		0.00467281	0.00575047		0.00152256	0.00211253	0.0039901	0.00197852	0.00259325		0.000582006	0.0019988		0.000942763	0.00235171	0.00258917	0.0015942								0.000725986	0.0540572	0.00232633		0.00698862		0.087104	0.0101941	0.135156	0.148181		0.00177116	0.00294939	0.00460724		0.0076765	0.00477661	0.00153487	0.0139355	0.100923	0.00106505
IR	5	2	0.00788008	0.00657863	0.0157392	0.0088961	0.000502053	0.00760537	0.0588176	0.0107412		0.00588305	0.00458416	0.0146407	0.0177992	0.00530013	0.00450385	0.0134062	0.0143415	0.00871548	0.00526404	0.11295	0.0258444		0.0260987	0.0218507	0.0500015	0.00839176	0.315389	0.0398646	0.000630527	0.0100798	0.0026787	0.117497	0.0219112	0.160388	0.308176	0.00169349	0.00743358		0.0340013		0.00710804		0.0617819	0.007257	0.0840636
[truncated: 867 more columns]

## Sheet: ClassAvg
GroupName	ExpNum	GroupNum	CE	Cer d18:0	Cer d18:1	DG	FFA	HexCER	LPC	LPE	LacCER	PA	PC	PE	PG	PI	PS	SM	TG
CTRL	5	1	0.357045	0.277619	5.13715	1.35555	31.3202	9.02979	1.89444	0.370689	0.241336	1.0095	148.396	189.418	2.70051	43.412	65.0646	97.5313	2.04254
IR	5	2	1.43765	1.735	19.2055	1.63412	76.4985	8.87752	2.05395	0.400364	0.376734	1.37056	186.334	308.332	4.80703	56.4803	78.424	126.066	3.34274
SD	ExpNum	GroupNum	CE	Cer d18:0	Cer d18:1	DG	FFA	HexCER	LPC	LPE	LacCER	PA	PC	PE	PG	PI	PS	SM	TG
CTRL	5	1	0.028432		0.432352	0.152644	1.42502	0.698128	0.060429	0.0373135	0.0253187	0.0495847	7.44979	46.9317	0.0735397	3.10133	4.60841	7.49237	0.285418
IR	5	2	0.204855	0.256305	0.973847	0.156097	28.9546	0.998626	0.357649	0.0338931	0.0410296	0.175761	13.7955	53.0127	0.715663	1.88301	4.56388	8.28618	0.213291
