# Supplementary material for: p21+TREM2+ senescent macrophages fuel inflammaging and metabolic dysfunction-associated steatotic liver disease
Source: Nat Aging. 2026 Apr 16;6(4):792–815. doi: 10.1038/s43587-026-01101-6 (PMC13099426; doi:10.1038/s43587-026-01101-6)
Supplement: Supplementary file 4 — Lipidomic profiling of MASH liver samples with or without ABT-263. File contains raw and normalized NMR data for lipid and FA species. [file 43587_2026_1101_MOESM4_ESM.xlsx]

## Sheet: Species Norm
	ExpNum	GroupNum	GroupName	SampleID	SampleNorm	NormType	CE 12:0	CE 14:0	CE 14:1	CE 15:0	CE 16:0	CE 16:1	CE 17:0	CE 18:0	CE 18:1	CE 18:2	CE 18:3	CE 20:0	CE 20:1	CE 20:2	CE 20:3	CE 20:4	CE 20:5	CE 22:0	CE 22:1	CE 22:2	CE 22:4	CE 22:5	CE 22:6	CE 24:0	CE 24:1	Cer d18:0/16:0	Cer d18:0/20:0	Cer d18:0/22:0	Cer d18:0/22:1	Cer d18:0/24:0	Cer d18:0/24:1	Cer d18:1/16:0	Cer d18:1/18:0	Cer d18:1/18:1	Cer d18:1/20:0	Cer d18:1/20:1	Cer d18:1/22:0	Cer d18:1/22:1	Cer d18:1/24:0	Cer d18:1/24:1	DG 12:0_18:1	DG 14:0_16:0	DG 14:0_16:1
70	4	1	Vehicle	1	4.92788	mg tissue		0.141432	0.0207345	0.0161079	4.25982	11.46	0.100415	0.396816	39.804	1.72367	0.0481601	0.0491048	0.299492	0.086863	0.172427	0.303256	0.00597897	0.0104088	0.103535	0.00754079	0.0404784	0.029586	0.0827095		0.0196417							0.0149892	0.00309839		0.00648395		0.0301668	0.0104642	0.0196319	0.0644883	0.00604533	0.00946617	0.00894891
71	4	1	Vehicle	2	5.18519	mg tissue		0.26065	0.047044	0.036281	5.88126	16.6886	0.154051	0.521275	48.5398	2.1831	0.0564012	0.0847681	0.377809	0.0954924	0.169766	0.261818	0.00967656	0.0213246	0.157427	0.00864281	0.0293429	0.0262932	0.0736476		0.029772							0.0125911	0.00315723		0.00744208		0.0439618	0.00915081	0.0251172	0.0578136		0.0156305	0.0104549
72	4	1	Vehicle	3	5.50369	mg tissue		0.212622	0.0338153	0.0286058	6.34768	17.6611	0.123031	0.530733	47.0266	1.96976	0.0500891	0.0683413	0.413234	0.104357	0.203562	0.30198	0.00689248	0.0172417	0.173165	0.00735299	0.0347857	0.0248195	0.0691695		0.0294885							0.0120625	0.00273939		0.00542618		0.0352694	0.0116187	0.0225059	0.0650345	0.00625957	0.011163	0.00950562
73	4	1	Vehicle	4	4.57627	mg tissue		0.116418	0.0189699	0.010388	3.8501	8.47109	0.0587982	0.338435	28.9093	0.799494	0.0284845	0.0198394	0.202326	0.0852164	0.107295	0.170716			0.0333351	0.00475182	0.00639913	0.0206464	0.0497803									0.0226591	0.00468403		0.00577465	0.00050865	0.0256771	0.00903321	0.0191581	0.0648358	0.00860688	0.0225704	0.0171812
74	4	1	Vehicle	5	5.20101	mg tissue		0.156369	0.0277488	0.0181053	5.90568	14.7286	0.131794	0.547845	48.5125	1.84864	0.0437765	0.0500407	0.357502	0.116663	0.229134	0.310847	0.00662844	0.0084257	0.0855902	0.0136416	0.0656893	0.0364866	0.0817517	0.0100638	0.0259639							0.0214671	0.00411323	0.00064901	0.00636113		0.0328737	0.0098781	0.0245864	0.0704576	0.00694983	0.0120878	0.00861292
75	4	1	Vehicle	6	5.2802	mg tissue		0.265626	0.0499886	0.0373815	6.30398	17.8618	0.136498	0.58099	53.3165	2.17036	0.0686266	0.0618007	0.400775	0.152441	0.298544	0.354052	0.010277	0.0141291	0.119397	0.0135033	0.0531613	0.035235	0.11872		0.0297594		0.00233245		0.00388251		0.00113048	0.0174082	0.00300993		0.00750623		0.0396834	0.0117994	0.026928	0.0757846	0.00857285	0.0211922	0.020202
76	4	1	Vehicle	7	5.37313	mg tissue		0.116452	0.0205423	0.0220466	4.12882	9.72347	0.101358	0.431199	39.6531	1.80815	0.0481765	0.0864419	0.297557	0.109607	0.247671	0.324574	0.00595652	0.0175263	0.104389	0.0120001	0.0715308	0.031999	0.0713008	0.0177448	0.036484			0.00174858			0.00120661	0.0158959	0.00344163		0.00542715		0.0387937	0.00702234	0.028875	0.0832428		0.00969871	0.00605988
77	4	1	Vehicle	8	5.09434	mg tissue		0.0589932	0.0128658	0.0136981	2.00596	5.12101	0.0501806	0.244471	16.9295	1.09869	0.0337292	0.0328224	0.151794	0.0690858	0.226436	0.334363	0.00742438	0.0106926	0.0478506	0.00733445	0.0735698	0.0310378	0.0448804	0.00649312	0.0220143	0.00369068		0.00214858	0.0031922	0.00351611	0.00130436	0.0319172	0.00575114	0.000924076	0.00777711		0.0647901	0.0111742	0.04949	0.106074	0.00913361	0.0167438	0.0160334
78	4	1	Vehicle	9	5.18519	mg tissue		0.281988	0.0441266	0.0517176	9.13048	22.1623	0.225203	0.833916	97.4928	4.56955	0.106207	0.121789	0.898966	0.372573	0.968076	1.07785	0.0216393	0.0386126	0.255402	0.0421626	0.364897	0.116347	0.159569	0.0324805	0.173753							0.0315395	0.00499249	0.000734459	0.00706848		0.0382223	0.00848649	0.035523	0.128318	0.00882259	0.0125752	0.0106688
79	4	2	ABT-263	10	5.03856	mg tissue		0.144283	0.023531	0.0205606	5.38047	15.0573	0.14251	0.532374	41.5017	2.10581	0.0540769	0.0807995	0.312117	0.0753639	0.156296	0.327552		0.0152463	0.139545	0.007624	0.0270711	0.0332257	0.125074		0.0179508							0.0207152	0.00486501		0.00865505		0.0675426	0.0166786	0.0363234	0.0949597	0.0079345	0.0138293	0.0147781
80	4	1	Vehicle	11	5.2506	mg tissue		0.227634	0.0361871	0.03841	7.55528	17.5078	0.17904	0.659846	65.6051	2.53712	0.0769548	0.0475085	0.431149	0.223493	0.478217	0.642727	0.014977	0.0120637	0.0862245	0.0127055	0.0824589	0.0305276	0.0723344	0.0118734	0.0521644							0.0255569	0.0054145		0.00804264		0.0338498	0.00795886	0.0310433	0.0982446	0.00631097	0.00962028	0.00613824
81	4	2	ABT-263	12	4.78261	mg tissue		0.0463128	0.00705364	0.00657939	1.44673	3.45442	0.0452823	0.209764	15.4473	0.660699	0.0228898	0.0192706	0.0990108	0.0330553	0.0582199	0.17939	0.0026683	0.00269819	0.0323637		0.0024275	0.0141873	0.0501846		0.0043579			0.00170042		0.00329949	0.00344273	0.0198093	0.00419007	0.000581783	0.00811889		0.0414794	0.0127215	0.0247544	0.0663227	0.00496589	0.00717236	0.00668876
82	4	2	ABT-263	13	4.86037	mg tissue		0.0746198	0.0123553	0.0131796	2.20481	5.3765	0.0699074	0.241804	26.4817	1.18892	0.0293937	0.0425069	0.16393	0.043716	0.0511674	0.182306	0.00334683	0.00515959	0.0478038	0.00417736	0.00576487	0.0184283	0.0867252	0.00528498	0.0081826					0.00164828	0.0015943	0.0161427	0.00389791	0.000980382	0.00796838		0.0297549	0.00725892	0.0186097	0.0690269		0.00722984	0.00538449
83	4	2	ABT-263	14	4.81928	mg tissue		0.0852375	0.015637	0.00956983	2.25788	5.71694	0.0665356	0.241225	19.5569	0.71033	0.0233793	0.0274274	0.132558	0.0430525	0.0699027	0.183823		0.0047465	0.0408245		0.00501821	0.0190277	0.062347					0.00214422	0.0031835		0.0018556	0.0210883	0.00477008		0.00722447	0.000924033	0.0338901	0.0105484	0.0191206	0.0525616	0.00460145	0.0114965	0.00916675
84	4	2	ABT-263	15	5.20408	mg tissue		0.0664297	0.0123548	0.0126771	2.00941	5.13259	0.0576735	0.200922	18.2508	0.874978	0.0238735	0.0399768	0.127493	0.0352425	0.0647985	0.210842	0.0057772	0.00521206	0.0438911		0.00557668	0.0124465	0.0757095	0.0063006								0.0171809	0.00357803		0.00797731		0.0366231	0.0101687	0.0218253	0.056592	0.0061403	0.00878491	0.0108686
85	4	2	ABT-263	16	5.03425	mg tissue		0.0471905	0.00888853	0.0126461	2.8296	5.03831	0.0820053	0.500336	22.9796	1.44335	0.0433327	0.0537212	0.116642	0.0309156	0.0763727	0.26851	0.00465794	0.00621968	0.0355651	0.00442181	0.0164901	0.0201143	0.101534	0.00525356	0.00735371	0.00214989		0.00153553		0.00142136	0.00188405	0.0214697	0.00578011		0.00936978		0.0459204	0.00499025	0.0275626	0.0584132	0.00594123	0.00673924
86	4	2	ABT-263	17	5.18519	mg tissue	0.00298631	0.0795526	0.0153403	0.0211195	4.22877	9.08918	0.132716	0.633047	44.3642	2.22175	0.0560098	0.10867	0.300439	0.0877713	0.159289	0.329686	0.0064412	0.016127	0.0957346	0.0109215	0.0325455	0.0384761	0.147705	0.0130749	0.026108	0.00259183			0.00280422	0.00165225	0.00380667	0.0214799	0.00416357		0.00824485		0.0518787	0.00606873	0.0336962	0.0733768	0.00604206	0.00439369
87	4	2	ABT-263	18	4.85294	mg tissue		0.1025	0.0277	0.022394	4.92602	9.91149	0.122576	0.619752	54.1079	3.11359	0.0742997	0.0495346	0.354125	0.140062	0.37215	0.676155	0.0114292	0.0149489	0.0866039	0.0153414	0.120235	0.0407597	0.154357	0.018729	0.0494531							0.033203	0.00916374	0.000891691	0.00909401		0.0406108	0.00481231	0.0312404	0.0987613	0.00738718	0.00702805
88	4	2	ABT-263	19	5.10507	mg tissue		0.0946605	0.0168984	0.0181689	5.05947	11.4242	0.121631	0.481304	45.1686	2.21892	0.0512879	0.063432	0.29003	0.0912595	0.188975	0.382068	0.00646098	0.0097223	0.0684994	0.010289	0.0514445	0.0299917	0.115658	0.0130869	0.0249691							0.0294919	0.0068157	0.00118766	0.00926501		0.0421829	0.00692351	0.0260264	0.0943824		0.00659694	0.00559973
89	4	2	ABT-263	20	5.12195	mg tissue		0.0886138	0.0189345	0.016254	3.79894	9.62004	0.0809718	0.302794	37.513	1.43075	0.0319042	0.037221	0.26833	0.0993202	0.184839	0.251729	0.00618668	0.00700946	0.0639645	0.00978224	0.0480206	0.0282829	0.0514478	0.0084331	0.0273029	0.00145043					0.00109437	0.0168427	0.00377872		0.00364401		0.0143583	0.00359051	0.0116527	0.0502915	0.00454956	0.00554462	0.00563627
[truncated: 910 more columns]

## Sheet: FattyAcid Norm
	ExpNum	GroupNum	GroupName	SampleID	SampleNorm	NormType	CE (12:0)	CE (14:0)	CE (14:1)	CE (15:0)	CE (16:0)	CE (16:1)	CE (17:0)	CE (18:0)	CE (18:1)	CE (18:2)	CE (18:3)	CE (20:0)	CE (20:1)	CE (20:2)	CE (20:3)	CE (20:4)	CE (20:5)	CE (22:0)	CE (22:1)	CE (22:2)	CE (22:4)	CE (22:5)	CE (22:6)	CE (24:0)	CE (24:1)	Cer d18:0 (16:0)	Cer d18:0 (20:0)	Cer d18:0 (22:0)	Cer d18:0 (22:1)	Cer d18:0 (24:0)	Cer d18:0 (24:1)	Cer d18:1 (16:0)	Cer d18:1 (18:0)	Cer d18:1 (18:1)	Cer d18:1 (20:0)	Cer d18:1 (20:1)	Cer d18:1 (22:0)	Cer d18:1 (22:1)	Cer d18:1 (24:0)	Cer d18:1 (24:1)	DG (12:0)	DG (14:0)	DG (14:1)
70	4	1	Vehicle	1	4.92788	mg tissue		0.141432	0.0207345	0.0161079	4.25982	11.46	0.100415	0.396816	39.804	1.72367	0.0481601	0.0491048	0.299492	0.086863	0.172427	0.303256	0.00597897	0.0104088	0.103535	0.00754079	0.0404784	0.029586	0.0827095		0.0196417							0.0149892	0.00309839		0.00648395		0.0301668	0.0104642	0.0196319	0.0644883	0.00604533	0.117177	0.017447
71	4	1	Vehicle	2	5.18519	mg tissue		0.26065	0.047044	0.036281	5.88126	16.6886	0.154051	0.521275	48.5398	2.1831	0.0564012	0.0847681	0.377809	0.0954924	0.169766	0.261818	0.00967656	0.0213246	0.157427	0.00864281	0.0293429	0.0262932	0.0736476		0.029772							0.0125911	0.00315723		0.00744208		0.0439618	0.00915081	0.0251172	0.0578136		0.12726	0.0153338
72	4	1	Vehicle	3	5.50369	mg tissue		0.212622	0.0338153	0.0286058	6.34768	17.6611	0.123031	0.530733	47.0266	1.96976	0.0500891	0.0683413	0.413234	0.104357	0.203562	0.30198	0.00689248	0.0172417	0.173165	0.00735299	0.0347857	0.0248195	0.0691695		0.0294885							0.0120625	0.00273939		0.00542618		0.0352694	0.0116187	0.0225059	0.0650345	0.00625957	0.143638	0.0154985
73	4	1	Vehicle	4	4.57627	mg tissue		0.116418	0.0189699	0.010388	3.8501	8.47109	0.0587982	0.338435	28.9093	0.799494	0.0284845	0.0198394	0.202326	0.0852164	0.107295	0.170716			0.0333351	0.00475182	0.00639913	0.0206464	0.0497803									0.0226591	0.00468403		0.00577465	0.00050865	0.0256771	0.00903321	0.0191581	0.0648358	0.00860688	0.176716	0.0260826
74	4	1	Vehicle	5	5.20101	mg tissue		0.156369	0.0277488	0.0181053	5.90568	14.7286	0.131794	0.547845	48.5125	1.84864	0.0437765	0.0500407	0.357502	0.116663	0.229134	0.310847	0.00662844	0.0084257	0.0855902	0.0136416	0.0656893	0.0364866	0.0817517	0.0100638	0.0259639							0.0214671	0.00411323	0.00064901	0.00636113		0.0328737	0.0098781	0.0245864	0.0704576	0.00694983	0.137712	0.0183122
75	4	1	Vehicle	6	5.2802	mg tissue		0.265626	0.0499886	0.0373815	6.30398	17.8618	0.136498	0.58099	53.3165	2.17036	0.0686266	0.0618007	0.400775	0.152441	0.298544	0.354052	0.010277	0.0141291	0.119397	0.0135033	0.0531613	0.035235	0.11872		0.0297594		0.00233245		0.00388251		0.00113048	0.0174082	0.00300993		0.00750623		0.0396834	0.0117994	0.026928	0.0757846	0.00857285	0.209123	0.032454
76	4	1	Vehicle	7	5.37313	mg tissue		0.116452	0.0205423	0.0220466	4.12882	9.72347	0.101358	0.431199	39.6531	1.80815	0.0481765	0.0864419	0.297557	0.109607	0.247671	0.324574	0.00595652	0.0175263	0.104389	0.0120001	0.0715308	0.031999	0.0713008	0.0177448	0.036484			0.00174858			0.00120661	0.0158959	0.00344163		0.00542715		0.0387937	0.00702234	0.028875	0.0832428		0.0875594	0.0093287
77	4	1	Vehicle	8	5.09434	mg tissue		0.0589932	0.0128658	0.0136981	2.00596	5.12101	0.0501806	0.244471	16.9295	1.09869	0.0337292	0.0328224	0.151794	0.0690858	0.226436	0.334363	0.00742438	0.0106926	0.0478506	0.00733445	0.0735698	0.0310378	0.0448804	0.00649312	0.0220143	0.00369068		0.00214858	0.0031922	0.00351611	0.00130436	0.0319172	0.00575114	0.000924076	0.00777711		0.0647901	0.0111742	0.04949	0.106074	0.00913361	0.14732	0.0242806
78	4	1	Vehicle	9	5.18519	mg tissue		0.281988	0.0441266	0.0517176	9.13048	22.1623	0.225203	0.833916	97.4928	4.56955	0.106207	0.121789	0.898966	0.372573	0.968076	1.07785	0.0216393	0.0386126	0.255402	0.0421626	0.364897	0.116347	0.159569	0.0324805	0.173753							0.0315395	0.00499249	0.000734459	0.00706848		0.0382223	0.00848649	0.035523	0.128318	0.00882259	0.135016	0.0106934
79	4	2	ABT-263	10	5.03856	mg tissue		0.144283	0.023531	0.0205606	5.38047	15.0573	0.14251	0.532374	41.5017	2.10581	0.0540769	0.0807995	0.312117	0.0753639	0.156296	0.327552		0.0152463	0.139545	0.007624	0.0270711	0.0332257	0.125074		0.0179508							0.0207152	0.00486501		0.00865505		0.0675426	0.0166786	0.0363234	0.0949597	0.0079345	0.158027	0.0119047
80	4	1	Vehicle	11	5.2506	mg tissue		0.227634	0.0361871	0.03841	7.55528	17.5078	0.17904	0.659846	65.6051	2.53712	0.0769548	0.0475085	0.431149	0.223493	0.478217	0.642727	0.014977	0.0120637	0.0862245	0.0127055	0.0824589	0.0305276	0.0723344	0.0118734	0.0521644							0.0255569	0.0054145		0.00804264		0.0338498	0.00795886	0.0310433	0.0982446	0.00631097	0.112382	0.00924772
81	4	2	ABT-263	12	4.78261	mg tissue		0.0463128	0.00705364	0.00657939	1.44673	3.45442	0.0452823	0.209764	15.4473	0.660699	0.0228898	0.0192706	0.0990108	0.0330553	0.0582199	0.17939	0.0026683	0.00269819	0.0323637		0.0024275	0.0141873	0.0501846		0.0043579			0.00170042		0.00329949	0.00344273	0.0198093	0.00419007	0.000581783	0.00811889		0.0414794	0.0127215	0.0247544	0.0663227	0.00496589	0.093217	0.00991019
82	4	2	ABT-263	13	4.86037	mg tissue		0.0746198	0.0123553	0.0131796	2.20481	5.3765	0.0699074	0.241804	26.4817	1.18892	0.0293937	0.0425069	0.16393	0.043716	0.0511674	0.182306	0.00334683	0.00515959	0.0478038	0.00417736	0.00576487	0.0184283	0.0867252	0.00528498	0.0081826					0.00164828	0.0015943	0.0161427	0.00389791	0.000980382	0.00796838		0.0297549	0.00725892	0.0186097	0.0690269		0.0653047	0.00509484
83	4	2	ABT-263	14	4.81928	mg tissue		0.0852375	0.015637	0.00956983	2.25788	5.71694	0.0665356	0.241225	19.5569	0.71033	0.0233793	0.0274274	0.132558	0.0430525	0.0699027	0.183823		0.0047465	0.0408245		0.00501821	0.0190277	0.062347					0.00214422	0.0031835		0.0018556	0.0210883	0.00477008		0.00722447	0.000924033	0.0338901	0.0105484	0.0191206	0.0525616	0.00460145	0.124196	0.0143144
84	4	2	ABT-263	15	5.20408	mg tissue		0.0664297	0.0123548	0.0126771	2.00941	5.13259	0.0576735	0.200922	18.2508	0.874978	0.0238735	0.0399768	0.127493	0.0352425	0.0647985	0.210842	0.0057772	0.00521206	0.0438911		0.00557668	0.0124465	0.0757095	0.0063006								0.0171809	0.00357803		0.00797731		0.0366231	0.0101687	0.0218253	0.056592	0.0061403	0.107905	0.0069334
85	4	2	ABT-263	16	5.03425	mg tissue		0.0471905	0.00888853	0.0126461	2.8296	5.03831	0.0820053	0.500336	22.9796	1.44335	0.0433327	0.0537212	0.116642	0.0309156	0.0763727	0.26851	0.00465794	0.00621968	0.0355651	0.00442181	0.0164901	0.0201143	0.101534	0.00525356	0.00735371	0.00214989		0.00153553		0.00142136	0.00188405	0.0214697	0.00578011		0.00936978		0.0459204	0.00499025	0.0275626	0.0584132	0.00594123	0.0565123	0.00754144
86	4	2	ABT-263	17	5.18519	mg tissue	0.00298631	0.0795526	0.0153403	0.0211195	4.22877	9.08918	0.132716	0.633047	44.3642	2.22175	0.0560098	0.10867	0.300439	0.0877713	0.159289	0.329686	0.0064412	0.016127	0.0957346	0.0109215	0.0325455	0.0384761	0.147705	0.0130749	0.026108	0.00259183			0.00280422	0.00165225	0.00380667	0.0214799	0.00416357		0.00824485		0.0518787	0.00606873	0.0336962	0.0733768	0.00604206	0.0448549	0.00508671
87	4	2	ABT-263	18	4.85294	mg tissue		0.1025	0.0277	0.022394	4.92602	9.91149	0.122576	0.619752	54.1079	3.11359	0.0742997	0.0495346	0.354125	0.140062	0.37215	0.676155	0.0114292	0.0149489	0.0866039	0.0153414	0.120235	0.0407597	0.154357	0.018729	0.0494531							0.033203	0.00916374	0.000891691	0.00909401		0.0406108	0.00481231	0.0312404	0.0987613	0.00738718	0.062348	0.00607056
88	4	2	ABT-263	19	5.10507	mg tissue		0.0946605	0.0168984	0.0181689	5.05947	11.4242	0.121631	0.481304	45.1686	2.21892	0.0512879	0.063432	0.29003	0.0912595	0.188975	0.382068	0.00646098	0.0097223	0.0684994	0.010289	0.0514445	0.0299917	0.115658	0.0130869	0.0249691							0.0294919	0.0068157	0.00118766	0.00926501		0.0421829	0.00692351	0.0260264	0.0943824		0.0692469	0.00732474
89	4	2	ABT-263	20	5.12195	mg tissue		0.0886138	0.0189345	0.016254	3.79894	9.62004	0.0809718	0.302794	37.513	1.43075	0.0319042	0.037221	0.26833	0.0993202	0.184839	0.251729	0.00618668	0.00700946	0.0639645	0.00978224	0.0480206	0.0282829	0.0514478	0.0084331	0.0273029	0.00145043					0.00109437	0.0168427	0.00377872		0.00364401		0.0143583	0.00359051	0.0116527	0.0502915	0.00454956	0.0643511	0.00725492
[truncated: 234 more columns]

## Sheet: Class Norm
	ExpNum	GroupNum	GroupName	SampleID	SampleNorm	NormType	CE	Cer d18:0	Cer d18:1	DG	FFA	HexCER	LPC	LPE	LacCER	PA	PC	PE	PG	PI	PS	SM	TG
70	4	1	Vehicle	1	4.92788	mg tissue	59.1821		0.149323	9.03206	20.1823	0.0540244	0.43755	0.132374	0.0055934	0.0823978	17.6223	6.51323	0.170854	2.99329	1.08456	0.794821	411.559
71	4	1	Vehicle	2	5.18519	mg tissue	75.7142		0.159234	9.94565	22.0711	0.0508926	0.406646	0.0968426	0.00601631	0.103629	19.2556	6.33421	0.174458	3.55449	1.01053	0.840505	439.899
72	4	1	Vehicle	3	5.50369	mg tissue	75.4384		0.154657	11.7003	21.0929	0.0446379	0.353561	0.0917329	0.00427949	0.0754567	17.5603	6.39055	0.133382	3.29851	1.14914	0.798957	559.21
73	4	1	Vehicle	4	4.57627	mg tissue	43.3017		0.152331	13.7253	26.2722	0.0639166	0.439942	0.11248	0.00544956	0.124691	18.401	6.41983	0.228135	2.92029	1.08071	0.683999	398.629
74	4	1	Vehicle	5	5.20101	mg tissue	73.3195		0.170386	9.84701	24.4835	0.060999	0.49664	0.160154	0.00372516	0.0786481	19.9719	7.69934	0.342928	3.3426	1.05019	0.901322	364.371
75	4	1	Vehicle	6	5.2802	mg tissue	82.4535	0.00734544	0.18212	17.2593	44.7217	0.0535494	0.340351	0.0821629	0.00806939	0.0777121	17.8915	6.56777	0.14555	3.65388	1.02298	0.915454	493.65
76	4	1	Vehicle	7	5.37313	mg tissue	57.4881	0.00295519	0.182698	7.20071	22.753	0.0441744	0.37633	0.228398	0.00434823	0.0874523	16.5888	6.3151	0.167084	2.45082	0.655881	0.90769	292.452
77	4	1	Vehicle	8	5.09434	mg tissue	26.6349	0.0138519	0.277898	9.27701	49.6634	0.0809694	0.766366	0.305276	0.00418567	0.0249267	29.6561	14.1394	0.311212	5.20359	2.24165	1.59924	157.916
78	4	1	Vehicle	9	5.18519	mg tissue	139.542		0.254884	11.6734	38.6064	0.0774827	0.482084	0.140695	0.00959247	0.067142	23.4237	9.23759	0.192693	4.15389	1.18766	1.32763	368.233
79	4	2	ABT-263	10	5.03856	mg tissue	66.2805		0.24974	13.5565	39.0105	0.0821149	0.54596	0.150125	0.0120505	0.0887133	26.9215	9.77659	0.25696	5.00678	1.37506	1.25007	571.642
80	4	1	Vehicle	11	5.2506	mg tissue	96.6217		0.210111	11.0685	31.9627	0.0617047	0.435335	0.176692	0.00478226	0.0902774	18.3847	7.76619	0.262403	3.34651	1.02936	1.01269	434.173
81	4	2	ABT-263	12	4.78261	mg tissue	21.8448	0.00844264	0.177978	6.6404	35.0668	0.0864758	0.59134	0.253053	0.00623287	0.133718	25.5817	9.73671	0.189262	4.76778	1.36457	1.17115	192.445
82	4	2	ABT-263	13	4.86037	mg tissue	36.3617	0.00324258	0.15364	5.66227	27.6762	0.0553902	0.510306	0.333997	0.00412564	0.078776	15.6782	8.46014	0.303051	2.91217	0.911054	0.993031	239.057
83	4	2	ABT-263	14	4.81928	mg tissue	29.2724	0.00718332	0.150128	9.08156	36.1601	0.0469363	0.466772	0.289296	0.00676731	0.0734988	15.2256	6.52603	0.141547	2.57192	0.761077	0.894627	371.071
84	4	2	ABT-263	15	5.20408	mg tissue	27.275		0.153945	8.97472	32.2139	0.0526182	0.509444	0.271957	0.00621075	0.0807567	17.9757	7.87609	0.31919	2.9246	1.07856	0.914542	342.288
85	4	2	ABT-263	16	5.03425	mg tissue	33.7331	0.00699082	0.173506	8.6238	44.5288	0.0530615	0.497888	0.247612	0.00737121	0.0667606	17.2702	7.39932	0.153334	3.00264	1.16151	1.0817	149.024
86	4	2	ABT-263	17	5.18519	mg tissue	62.2177	0.010855	0.198909	7.64012	29.0791	0.057627	0.407822	0.223439	0.00638535	0.0929197	16.9088	5.76204	0.170455	2.52776	0.870805	0.991748	153.288
87	4	2	ABT-263	18	4.85294	mg tissue	75.1321		0.227777	8.75827	35.8114	0.0514353	0.42484	0.268987	0.00571705	0.071335	15.5633	8.12922	0.160461	2.86076	0.911635	1.13064	305.482
88	4	2	ABT-263	19	5.10507	mg tissue	66.001		0.216276	8.35825	32.0567	0.0540965	0.431656	0.302507	0.00395513	0.0776439	15.1946	6.90696	0.268132	2.60954	0.966028	1.0138	299.241
89	4	2	ABT-263	20	5.12195	mg tissue	53.9941	0.0025448	0.104158	5.2281	18.5767	0.0321677	0.229506	0.123687	0.00226476	0.0351596	7.63282	2.73122	0.0730227	1.20721	0.150071	0.484436	167.222

## Sheet: Class Composit
	ExpNum	GroupNum	GroupName	SampleID	SampleNorm	NormType	CE	Cer d18:0	Cer d18:1	DG	FFA	HexCER	LPC	LPE	LacCER	PA	PC	PE	PG	PI	PS	SM	TG
70	4	1	Vehicle	1	4.92788	mg tissue	11.1665		0.0281743	1.70418	3.80801	0.0101934	0.0825573	0.0249764	0.00105537	0.0155469	3.32499	1.22892	0.0322369	0.564777	0.204636	0.149968	77.6533
71	4	1	Vehicle	2	5.18519	mg tissue	13.0627		0.027472	1.71588	3.80783	0.00878029	0.0701569	0.0167079	0.00103797	0.0178786	3.32208	1.09282	0.0300986	0.613241	0.174342	0.145009	75.894
72	4	1	Vehicle	3	5.50369	mg tissue	10.8156		0.0221731	1.67747	3.02409	0.00639973	0.05069	0.0131517	0.00061355	0.0108182	2.51762	0.916211	0.0191229	0.472907	0.164751	0.114546	80.1738
73	4	1	Vehicle	4	4.57627	mg tissue	8.44812		0.0297195	2.67779	5.12568	0.0124701	0.0858322	0.0219447	0.0010632	0.0243271	3.59002	1.2525	0.0445088	0.569746	0.210845	0.133447	77.772
74	4	1	Vehicle	5	5.20101	mg tissue	14.4814		0.0336532	1.94489	4.83577	0.012048	0.098092	0.0316321	0.00073576	0.0155339	3.94468	1.52071	0.067732	0.660202	0.207424	0.178021	71.9675
75	4	1	Vehicle	6	5.2802	mg tissue	12.3243	0.00109792	0.0272213	2.57974	6.68452	0.008004	0.050872	0.0122809	0.00120613	0.0116156	2.67424	0.981681	0.0217552	0.546144	0.152905	0.136832	73.7856
76	4	1	Vehicle	7	5.37313	mg tissue	14.0935	0.000724478	0.0447894	1.76529	5.57801	0.0108295	0.0922591	0.0559927	0.00106599	0.0214393	4.06681	1.54817	0.0409613	0.60083	0.160792	0.222524	71.696
77	4	1	Vehicle	8	5.09434	mg tissue	8.93441	0.00464649	0.093218	3.11188	16.6591	0.0271604	0.25707	0.102402	0.00140404	0.0083614	9.94784	4.74291	0.104393	1.74549	0.751939	0.53645	52.9714
78	4	1	Vehicle	9	5.18519	mg tissue	23.311		0.0425793	1.95008	6.44934	0.0129437	0.0805338	0.0235036	0.00160246	0.0112163	3.91301	1.54317	0.0321901	0.693922	0.198403	0.221785	61.5147
79	4	2	ABT-263	10	5.03856	mg tissue	9.00299		0.0339225	1.8414	5.29886	0.0111538	0.0741586	0.0203917	0.00163684	0.0120501	3.65679	1.32797	0.0349033	0.680079	0.186777	0.169799	77.6471
80	4	1	Vehicle	11	5.2506	mg tissue	15.9282		0.0346371	1.82465	5.26909	0.0101721	0.0717656	0.0291279	0.000788363	0.0148824	3.03075	1.28027	0.0432575	0.551677	0.169691	0.166943	71.5741
81	4	2	ABT-263	12	4.78261	mg tissue	7.28001	0.0028136	0.059313	2.21298	11.6864	0.028819	0.19707	0.0843325	0.00207717	0.044563	8.52537	3.24486	0.0630734	1.58891	0.454758	0.390297	64.1344
82	4	2	ABT-263	13	4.86037	mg tissue	10.7213	0.000956079	0.0453009	1.66953	8.16037	0.0163319	0.150464	0.0984795	0.00121645	0.0232272	4.62273	2.49448	0.0893548	0.858658	0.268625	0.292796	70.4862
83	4	2	ABT-263	14	4.81928	mg tissue	6.19198	0.00151949	0.0317565	1.92102	7.64895	0.00992843	0.0987363	0.0611946	0.00143149	0.0155472	3.22066	1.38045	0.0299414	0.544037	0.16099	0.18924	78.4926
84	4	2	ABT-263	15	5.20408	mg tissue	6.15805		0.0347573	2.02628	7.27316	0.01188	0.115021	0.0614016	0.00140224	0.018233	4.0585	1.77824	0.0720657	0.660306	0.243513	0.206482	77.2807
85	4	2	ABT-263	16	5.03425	mg tissue	12.6326	0.00261797	0.0649758	3.2295	16.6754	0.0198709	0.186453	0.0927273	0.00276042	0.025001	6.46746	2.77095	0.0574215	1.12445	0.434971	0.405083	55.8077
86	4	2	ABT-263	17	5.18519	mg tissue	22.1846	0.0038705	0.0709237	2.72419	10.3686	0.0205477	0.145415	0.0796703	0.00227679	0.0331318	6.02906	2.05454	0.0607781	0.901308	0.310498	0.353622	54.657
87	4	2	ABT-263	18	4.85294	mg tissue	16.5129		0.050062	1.92494	7.87081	0.0113047	0.0933734	0.0591192	0.00125652	0.0156784	3.42059	1.78668	0.035267	0.628753	0.200364	0.248497	67.1404
88	4	2	ABT-263	19	5.10507	mg tissue	15.218		0.0498672	1.92718	7.3914	0.0124732	0.0995282	0.06975	0.000911946	0.0179026	3.50346	1.59256	0.061824	0.601689	0.22274	0.233754	68.9969
89	4	2	ABT-263	20	5.12195	mg tissue	20.9418	0.000987009	0.0403982	2.02774	7.20503	0.0124764	0.0890147	0.0479726	0.000878396	0.0136368	2.96042	1.05931	0.0283222	0.468221	0.0582056	0.187891	64.8577

## Sheet: Species Composit
	ExpNum	GroupNum	GroupName	SampleID	SampleNorm	NormType	CE 12:0	CE 14:0	CE 14:1	CE 15:0	CE 16:0	CE 16:1	CE 17:0	CE 18:0	CE 18:1	CE 18:2	CE 18:3	CE 20:0	CE 20:1	CE 20:2	CE 20:3	CE 20:4	CE 20:5	CE 22:0	CE 22:1	CE 22:2	CE 22:4	CE 22:5	CE 22:6	CE 24:0	CE 24:1	Cer d18:0/16:0	Cer d18:0/20:0	Cer d18:0/22:0	Cer d18:0/22:1	Cer d18:0/24:0	Cer d18:0/24:1	Cer d18:1/16:0	Cer d18:1/18:0	Cer d18:1/18:1	Cer d18:1/20:0	Cer d18:1/20:1	Cer d18:1/22:0	Cer d18:1/22:1	Cer d18:1/24:0	Cer d18:1/24:1	DG 12:0_18:1	DG 14:0_16:0	DG 14:0_16:1
70	4	1	Vehicle	1	4.92788	mg tissue		0.238978	0.0350351	0.0272175	7.19781	19.3639	0.169671	0.670499	67.2567	2.91248	0.0813761	0.0829724	0.506052	0.146772	0.291349	0.512411	0.0101027	0.0175877	0.174943	0.0127417	0.0683963	0.0499914	0.139754		0.0331886							10.0381	2.07496		4.34224		20.2024	7.00776	13.1473	43.1872	0.0669319	0.104806	0.0990794
71	4	1	Vehicle	2	5.18519	mg tissue		0.344255	0.0621336	0.0479184	7.7677	22.0416	0.203463	0.688476	64.1092	2.88334	0.0744922	0.111958	0.498993	0.126122	0.224219	0.345797	0.0127804	0.0281646	0.207922	0.011415	0.0387548	0.0347269	0.0972705		0.0393215							7.90731	1.98276		4.67368		27.6083	5.74678	15.7738	36.3074		0.157159	0.10512
72	4	1	Vehicle	3	5.50369	mg tissue		0.281848	0.044825	0.0379194	8.41439	23.4113	0.163089	0.703531	62.3377	2.61109	0.0663973	0.0905921	0.547777	0.138334	0.269838	0.4003	0.00913656	0.0228553	0.229545	0.00974701	0.0461114	0.0329003	0.09169		0.0390894							7.79953	1.77127		3.50854		22.805	7.51258	14.5522	42.0509	0.0534991	0.0954077	0.0812423
73	4	1	Vehicle	4	4.57627	mg tissue		0.268854	0.0438087	0.0239898	8.89133	19.5629	0.135787	0.781573	66.7624	1.84633	0.0657814	0.0458167	0.467247	0.196797	0.247785	0.394248			0.0769833	0.0109737	0.014778	0.0476803	0.114961									14.8749	3.07491		3.79086	0.333912	16.8562	5.93	12.5767	42.5626	0.0627083	0.164444	0.125179
74	4	1	Vehicle	5	5.20101	mg tissue		0.21327	0.0378464	0.0246938	8.05472	20.0882	0.179753	0.747203	66.1659	2.52135	0.0597065	0.0682502	0.487594	0.159116	0.312514	0.423963	0.0090405	0.0114918	0.116736	0.0186057	0.0895933	0.0497638	0.111501	0.0137259	0.035412							12.5991	2.41406	0.380905	3.73336		19.2936	5.79747	14.4298	41.3517	0.0705781	0.122756	0.0874674
75	4	1	Vehicle	6	5.2802	mg tissue		0.322153	0.0606265	0.0453365	7.6455	21.6628	0.165546	0.704627	64.6625	2.63223	0.0832307	0.0749522	0.486062	0.184881	0.362076	0.429396	0.012464	0.0171358	0.144806	0.0163769	0.0644743	0.0427332	0.143984		0.0360924		31.7538		52.8561		15.3902	9.55864	1.65272		4.12159		21.7897	6.47891	14.7859	41.6125	0.0496708	0.122787	0.117049
76	4	1	Vehicle	7	5.37313	mg tissue		0.202568	0.035733	0.0383499	7.18204	16.9139	0.176311	0.750066	68.9762	3.14526	0.0838026	0.150365	0.517598	0.19066	0.430821	0.564594	0.0103613	0.0304868	0.181584	0.0208741	0.124427	0.0556618	0.124027	0.0308668	0.0634635			59.1698			40.8302	8.70061	1.88377		2.97055		21.2337	3.84368	15.8047	45.5629		0.134691	0.0841568
77	4	1	Vehicle	8	5.09434	mg tissue		0.221488	0.0483044	0.051429	7.53133	19.2267	0.188402	0.917858	63.5613	4.12499	0.126635	0.123231	0.569908	0.259381	0.850147	1.25536	0.0278746	0.0401451	0.179654	0.027537	0.276216	0.116531	0.168502	0.0243782	0.0826523	26.6438		15.5111	23.0452	25.3835	9.41644	11.4852	2.06952	0.332524	2.79855		23.3144	4.02098	17.8087	38.1701	0.0984542	0.180487	0.172829
78	4	1	Vehicle	9	5.18519	mg tissue		0.202081	0.0316223	0.0370623	6.54316	15.8821	0.161387	0.597608	69.8661	3.27467	0.0761106	0.0872771	0.644224	0.266996	0.69375	0.772417	0.0155073	0.0276709	0.183028	0.0302149	0.261496	0.0833775	0.114351	0.0232765	0.124516							12.374	1.95873	0.288154	2.77321		14.9959	3.32955	13.9369	50.3435	0.0755786	0.107725	0.0913941
79	4	2	ABT-263	10	5.03856	mg tissue		0.217686	0.0355021	0.0310206	8.11773	22.7175	0.21501	0.803214	62.6153	3.17712	0.081588	0.121905	0.470903	0.113705	0.235811	0.494191		0.0230027	0.210537	0.0115026	0.0408432	0.0501289	0.188704		0.0270832							8.29473	1.94804		3.46563		27.0452	6.6784	14.5445	38.0235	0.0585291	0.102012	0.109011
80	4	1	Vehicle	11	5.2506	mg tissue		0.235593	0.0374523	0.0397529	7.81944	18.1199	0.1853	0.682917	67.8989	2.62583	0.0796454	0.0491696	0.446223	0.231307	0.494937	0.665199	0.0155007	0.0124855	0.0892392	0.0131497	0.085342	0.031595	0.0748635	0.0122885	0.0539883							12.1635	2.57698		3.82781		16.1105	3.78794	14.7747	46.7585	0.0570175	0.086916	0.055457
81	4	2	ABT-263	12	4.78261	mg tissue		0.212008	0.0322898	0.0301188	6.62274	15.8135	0.207291	0.960244	70.7136	3.02451	0.104784	0.0882159	0.453246	0.151319	0.266515	0.821202	0.0122148	0.0123516	0.148153		0.0111125	0.0649458	0.229732		0.0199494			20.1409		39.0812	40.7779	11.1302	2.35426	0.326885	4.56174		23.3059	7.14777	13.9087	37.2646	0.074783	0.108011	0.100728
82	4	2	ABT-263	13	4.86037	mg tissue		0.205215	0.0339789	0.0362458	6.06355	14.7862	0.192255	0.664996	72.8286	3.2697	0.0808369	0.1169	0.450831	0.120225	0.140718	0.501367	0.00920426	0.0141896	0.131467	0.0114883	0.0158542	0.0506805	0.238507	0.0145344	0.0225033					50.8324	49.1676	10.5069	2.53705	0.638105	5.1864		19.3667	4.72464	12.1126	44.9277		0.127685	0.0950942
83	4	2	ABT-263	14	4.81928	mg tissue		0.291188	0.0534188	0.0326924	7.71334	19.5302	0.227298	0.82407	66.8101	2.42662	0.0798681	0.0936971	0.452844	0.147075	0.238801	0.627974		0.016215	0.139464		0.0171432	0.0650021	0.212989					29.85	44.3179		25.832	14.0469	3.17735		4.81221	0.615498	22.5742	7.02629	12.7362	35.0113	0.050668	0.126592	0.100938
84	4	2	ABT-263	15	5.20408	mg tissue		0.243556	0.0452972	0.0464787	7.36725	18.818	0.211452	0.736654	66.9141	3.20799	0.0875289	0.14657	0.467437	0.129212	0.237575	0.773025	0.0211813	0.0191093	0.160921		0.0204462	0.0456334	0.277579	0.0231003								11.1604	2.32422		5.18191		23.7897	6.60538	14.1773	36.7611	0.0684177	0.0978851	0.121103
85	4	2	ABT-263	16	5.03425	mg tissue		0.139894	0.0263496	0.0374888	8.38821	14.9358	0.243101	1.48322	68.122	4.27874	0.128458	0.159254	0.34578	0.0916478	0.226403	0.795984	0.0138082	0.0184379	0.105431	0.0131082	0.0488841	0.0596278	0.300992	0.0155739	0.0217997	30.753		21.9649		20.3318	26.9504	12.374	3.33136		5.40026		26.4662	2.87612	15.8857	33.6664	0.0688934	0.078147
86	4	2	ABT-263	17	5.18519	mg tissue	0.00479978	0.127862	0.0246558	0.0339446	6.79673	14.6087	0.213309	1.01747	71.3048	3.57092	0.0900223	0.174661	0.482884	0.141071	0.256019	0.529891	0.0103527	0.0259202	0.15387	0.0175537	0.052309	0.061841	0.237401	0.0210147	0.0419624	23.8769			25.8335	15.2212	35.0684	10.7989	2.09321		4.14504		26.0817	3.05101	16.9405	36.8897	0.0790833	0.0575081
87	4	2	ABT-263	18	4.85294	mg tissue		0.136427	0.0368684	0.0298062	6.55648	13.1921	0.163147	0.824884	72.017	4.14416	0.0988921	0.0659301	0.471336	0.186421	0.495327	0.899955	0.0152122	0.0198968	0.115269	0.0204192	0.160032	0.0542507	0.205447	0.0249282	0.0658215							14.577	4.02311	0.391475	3.9925		17.8292	2.11273	13.7153	43.3587	0.0843451	0.0802447
88	4	2	ABT-263	19	5.10507	mg tissue		0.143423	0.0256033	0.0275282	7.66574	17.3091	0.184286	0.729237	68.4363	3.36194	0.0777078	0.0961076	0.439433	0.13827	0.286322	0.578882	0.00978922	0.0147305	0.103785	0.0155892	0.077945	0.0454413	0.175236	0.0198283	0.0378314							13.6363	3.1514	0.54914	4.28389		19.5042	3.20125	12.0339	43.6399		0.0789273	0.0669965
89	4	2	ABT-263	20	5.12195	mg tissue		0.164118	0.0350677	0.0301034	7.03585	17.8168	0.149964	0.56079	69.4762	2.64982	0.0590883	0.0689353	0.496962	0.183946	0.342332	0.466216	0.0114581	0.0129819	0.118466	0.0181172	0.0889367	0.0523814	0.0952842	0.0156186	0.0505664	56.9959					43.0041	16.1703	3.62786		3.49853		13.7851	3.44717	11.1875	48.2837	0.0870214	0.106054	0.107807
[truncated: 910 more columns]

## Sheet: FattyAcid Composit
	ExpNum	GroupNum	GroupName	SampleID	SampleNorm	NormType	CE (12:0)	CE (14:0)	CE (14:1)	CE (15:0)	CE (16:0)	CE (16:1)	CE (17:0)	CE (18:0)	CE (18:1)	CE (18:2)	CE (18:3)	CE (20:0)	CE (20:1)	CE (20:2)	CE (20:3)	CE (20:4)	CE (20:5)	CE (22:0)	CE (22:1)	CE (22:2)	CE (22:4)	CE (22:5)	CE (22:6)	CE (24:0)	CE (24:1)	Cer d18:0 (16:0)	Cer d18:0 (20:0)	Cer d18:0 (22:0)	Cer d18:0 (22:1)	Cer d18:0 (24:0)	Cer d18:0 (24:1)	Cer d18:1 (16:0)	Cer d18:1 (18:0)	Cer d18:1 (18:1)	Cer d18:1 (20:0)	Cer d18:1 (20:1)	Cer d18:1 (22:0)	Cer d18:1 (22:1)	Cer d18:1 (24:0)	Cer d18:1 (24:1)	DG (12:0)	DG (14:0)	DG (14:1)
70	4	1	Vehicle	1	4.92788	mg tissue		0.238978	0.0350351	0.0272175	7.19781	19.3639	0.169671	0.670499	67.2567	2.91248	0.0813761	0.0829724	0.506052	0.146772	0.291349	0.512411	0.0101027	0.0175877	0.174943	0.0127417	0.0683963	0.0499914	0.139754		0.0331886							10.0381	2.07496		4.34224		20.2024	7.00776	13.1473	43.1872	0.0334659	0.648671	0.0965835
71	4	1	Vehicle	2	5.18519	mg tissue		0.344255	0.0621336	0.0479184	7.7677	22.0416	0.203463	0.688476	64.1092	2.88334	0.0744922	0.111958	0.498993	0.126122	0.224219	0.345797	0.0127804	0.0281646	0.207922	0.011415	0.0387548	0.0347269	0.0972705		0.0393215							7.90731	1.98276		4.67368		27.6083	5.74678	15.7738	36.3074		0.639778	0.0770882
72	4	1	Vehicle	3	5.50369	mg tissue		0.281848	0.044825	0.0379194	8.41439	23.4113	0.163089	0.703531	62.3377	2.61109	0.0663973	0.0905921	0.547777	0.138334	0.269838	0.4003	0.00913656	0.0228553	0.229545	0.00974701	0.0461114	0.0329003	0.09169		0.0390894							7.79953	1.77127		3.50854		22.805	7.51258	14.5522	42.0509	0.0267496	0.613821	0.0662309
73	4	1	Vehicle	4	4.57627	mg tissue		0.268854	0.0438087	0.0239898	8.89133	19.5629	0.135787	0.781573	66.7624	1.84633	0.0657814	0.0458167	0.467247	0.196797	0.247785	0.394248			0.0769833	0.0109737	0.014778	0.0476803	0.114961									14.8749	3.07491		3.79086	0.333912	16.8562	5.93	12.5767	42.5626	0.0313541	0.643761	0.0950166
74	4	1	Vehicle	5	5.20101	mg tissue		0.21327	0.0378464	0.0246938	8.05472	20.0882	0.179753	0.747203	66.1659	2.52135	0.0597065	0.0682502	0.487594	0.159116	0.312514	0.423963	0.0090405	0.0114918	0.116736	0.0186057	0.0895933	0.0497638	0.111501	0.0137259	0.035412							12.5991	2.41406	0.380905	3.73336		19.2936	5.79747	14.4298	41.3517	0.035289	0.699258	0.0929834
75	4	1	Vehicle	6	5.2802	mg tissue		0.322153	0.0606265	0.0453365	7.6455	21.6628	0.165546	0.704627	64.6625	2.63223	0.0832307	0.0749522	0.486062	0.184881	0.362076	0.429396	0.012464	0.0171358	0.144806	0.0163769	0.0644743	0.0427332	0.143984		0.0360924		31.7538		52.8561		15.3902	9.55864	1.65272		4.12159		21.7897	6.47891	14.7859	41.6125	0.0248354	0.605827	0.0940188
76	4	1	Vehicle	7	5.37313	mg tissue		0.202568	0.035733	0.0383499	7.18204	16.9139	0.176311	0.750066	68.9762	3.14526	0.0838026	0.150365	0.517598	0.19066	0.430821	0.564594	0.0103613	0.0304868	0.181584	0.0208741	0.124427	0.0556618	0.124027	0.0308668	0.0634635			59.1698			40.8302	8.70061	1.88377		2.97055		21.2337	3.84368	15.8047	45.5629		0.607992	0.0647763
77	4	1	Vehicle	8	5.09434	mg tissue		0.221488	0.0483044	0.051429	7.53133	19.2267	0.188402	0.917858	63.5613	4.12499	0.126635	0.123231	0.569908	0.259381	0.850147	1.25536	0.0278746	0.0401451	0.179654	0.027537	0.276216	0.116531	0.168502	0.0243782	0.0826523	26.6438		15.5111	23.0452	25.3835	9.41644	11.4852	2.06952	0.332524	2.79855		23.3144	4.02098	17.8087	38.1701	0.0492271	0.794006	0.130864
78	4	1	Vehicle	9	5.18519	mg tissue		0.202081	0.0316223	0.0370623	6.54316	15.8821	0.161387	0.597608	69.8661	3.27467	0.0761106	0.0872771	0.644224	0.266996	0.69375	0.772417	0.0155073	0.0276709	0.183028	0.0302149	0.261496	0.0833775	0.114351	0.0232765	0.124516							12.374	1.95873	0.288154	2.77321		14.9959	3.32955	13.9369	50.3435	0.0377893	0.578306	0.0458026
79	4	2	ABT-263	10	5.03856	mg tissue		0.217686	0.0355021	0.0310206	8.11773	22.7175	0.21501	0.803214	62.6153	3.17712	0.081588	0.121905	0.470903	0.113705	0.235811	0.494191		0.0230027	0.210537	0.0115026	0.0408432	0.0501289	0.188704		0.0270832							8.29473	1.94804		3.46563		27.0452	6.6784	14.5445	38.0235	0.0292646	0.582845	0.0439076
80	4	1	Vehicle	11	5.2506	mg tissue		0.235593	0.0374523	0.0397529	7.81944	18.1199	0.1853	0.682917	67.8989	2.62583	0.0796454	0.0491696	0.446223	0.231307	0.494937	0.665199	0.0155007	0.0124855	0.0892392	0.0131497	0.085342	0.031595	0.0748635	0.0122885	0.0539883							12.1635	2.57698		3.82781		16.1105	3.78794	14.7747	46.7585	0.0285088	0.50767	0.041775
81	4	2	ABT-263	12	4.78261	mg tissue		0.212008	0.0322898	0.0301188	6.62274	15.8135	0.207291	0.960244	70.7136	3.02451	0.104784	0.0882159	0.453246	0.151319	0.266515	0.821202	0.0122148	0.0123516	0.148153		0.0111125	0.0649458	0.229732		0.0199494			20.1409		39.0812	40.7779	11.1302	2.35426	0.326885	4.56174		23.3059	7.14777	13.9087	37.2646	0.0373915	0.701893	0.0746204
82	4	2	ABT-263	13	4.86037	mg tissue		0.205215	0.0339789	0.0362458	6.06355	14.7862	0.192255	0.664996	72.8286	3.2697	0.0808369	0.1169	0.450831	0.120225	0.140718	0.501367	0.00920426	0.0141896	0.131467	0.0114883	0.0158542	0.0506805	0.238507	0.0145344	0.0225033					50.8324	49.1676	10.5069	2.53705	0.638105	5.1864		19.3667	4.72464	12.1126	44.9277		0.576666	0.0449894
83	4	2	ABT-263	14	4.81928	mg tissue		0.291188	0.0534188	0.0326924	7.71334	19.5302	0.227298	0.82407	66.8101	2.42662	0.0798681	0.0936971	0.452844	0.147075	0.238801	0.627974		0.016215	0.139464		0.0171432	0.0650021	0.212989					29.85	44.3179		25.832	14.0469	3.17735		4.81221	0.615498	22.5742	7.02629	12.7362	35.0113	0.025334	0.683782	0.07881
84	4	2	ABT-263	15	5.20408	mg tissue		0.243556	0.0452972	0.0464787	7.36725	18.818	0.211452	0.736654	66.9141	3.20799	0.0875289	0.14657	0.467437	0.129212	0.237575	0.773025	0.0211813	0.0191093	0.160921		0.0204462	0.0456334	0.277579	0.0231003								11.1604	2.32422		5.18191		23.7897	6.60538	14.1773	36.7611	0.0342089	0.601163	0.0386274
85	4	2	ABT-263	16	5.03425	mg tissue		0.139894	0.0263496	0.0374888	8.38821	14.9358	0.243101	1.48322	68.122	4.27874	0.128458	0.159254	0.34578	0.0916478	0.226403	0.795984	0.0138082	0.0184379	0.105431	0.0131082	0.0488841	0.0596278	0.300992	0.0155739	0.0217997	30.753		21.9649		20.3318	26.9504	12.374	3.33136		5.40026		26.4662	2.87612	15.8857	33.6664	0.0344467	0.327653	0.0437246
86	4	2	ABT-263	17	5.18519	mg tissue	0.00479978	0.127862	0.0246558	0.0339446	6.79673	14.6087	0.213309	1.01747	71.3048	3.57092	0.0900223	0.174661	0.482884	0.141071	0.256019	0.529891	0.0103527	0.0259202	0.15387	0.0175537	0.052309	0.061841	0.237401	0.0210147	0.0419624	23.8769			25.8335	15.2212	35.0684	10.7989	2.09321		4.14504		26.0817	3.05101	16.9405	36.8897	0.0395416	0.293549	0.0332895
87	4	2	ABT-263	18	4.85294	mg tissue		0.136427	0.0368684	0.0298062	6.55648	13.1921	0.163147	0.824884	72.017	4.14416	0.0988921	0.0659301	0.471336	0.186421	0.495327	0.899955	0.0152122	0.0198968	0.115269	0.0204192	0.160032	0.0542507	0.205447	0.0249282	0.0658215							14.577	4.02311	0.391475	3.9925		17.8292	2.11273	13.7153	43.3587	0.0421726	0.355938	0.0346562
88	4	2	ABT-263	19	5.10507	mg tissue		0.143423	0.0256033	0.0275282	7.66574	17.3091	0.184286	0.729237	68.4363	3.36194	0.0777078	0.0961076	0.439433	0.13827	0.286322	0.578882	0.00978922	0.0147305	0.103785	0.0155892	0.077945	0.0454413	0.175236	0.0198283	0.0378314							13.6363	3.1514	0.54914	4.28389		19.5042	3.20125	12.0339	43.6399		0.414243	0.0438175
89	4	2	ABT-263	20	5.12195	mg tissue		0.164118	0.0350677	0.0301034	7.03585	17.8168	0.149964	0.56079	69.4762	2.64982	0.0590883	0.0689353	0.496962	0.183946	0.342332	0.466216	0.0114581	0.0129819	0.118466	0.0181172	0.0889367	0.0523814	0.0952842	0.0156186	0.0505664	56.9959					43.0041	16.1703	3.62786		3.49853		13.7851	3.44717	11.1875	48.2837	0.0435107	0.615435	0.069384
[truncated: 234 more columns]

## Sheet: SpeciesAvg
GroupName	ExpNum	GroupNum	CE 12:0	CE 14:0	CE 14:1	CE 15:0	CE 16:0	CE 16:1	CE 17:0	CE 18:0	CE 18:1	CE 18:2	CE 18:3	CE 20:0	CE 20:1	CE 20:2	CE 20:3	CE 20:4	CE 20:5	CE 22:0	CE 22:1	CE 22:2	CE 22:4	CE 22:5	CE 22:6	CE 24:0	CE 24:1	Cer d18:0/16:0	Cer d18:0/20:0	Cer d18:0/22:0	Cer d18:0/22:1	Cer d18:0/24:0	Cer d18:0/24:1	Cer d18:1/16:0	Cer d18:1/18:0	Cer d18:1/18:1	Cer d18:1/20:0	Cer d18:1/20:1	Cer d18:1/22:0	Cer d18:1/22:1	Cer d18:1/24:0	Cer d18:1/24:1	DG 12:0_18:1	DG 14:0_16:0	DG 14:0_16:1	DG 14:0_18:1	DG 14:0_18:2	DG 14:0_22:6	DG 14:1_16:0
Vehicle	4	1		0.183818	0.0312023	0.0272742	5.53691	14.1386	0.126037	0.508553	48.5789	2.07085	0.0560605	0.0622456	0.383061	0.141579	0.310113	0.408218	0.00993896	0.0167139	0.116632	0.0129636	0.0822313	0.0382978	0.0823863	0.0157311	0.0465601	0.00369068	0.00233245	0.00194858	0.00353736	0.00351611	0.00121381	0.0206087	0.00404019	0.000769181	0.00673096	0.00050865	0.0383288	0.00965863	0.0282859	0.0814294	0.0075877	0.0140748	0.0113806	0.103465	0.0098225	0.00323968	0.0054757
ABT-263	4	2	0.00298631	0.0829401	0.0158693	0.0153149	3.41421	7.98209	0.0921808	0.396332	32.5372	1.59691	0.0410447	0.052256	0.216467	0.0679759	0.138201	0.299206	0.00587105	0.00870899	0.0654795	0.00893676	0.0314594	0.025494	0.0970742	0.0100233	0.0207098	0.00206405		0.00179339	0.00299386	0.00200534	0.00227962	0.0217424	0.0051003	0.000910378	0.00795617	0.000924033	0.0404241	0.00837614	0.0250812	0.0714688	0.00594527	0.00788155	0.00830325	0.0637368	0.00716564		0.00524414
SD	ExpNum	GroupNum	CE 12:0	CE 14:0	CE 14:1	CE 15:0	CE 16:0	CE 16:1	CE 17:0	CE 18:0	CE 18:1	CE 18:2	CE 18:3	CE 20:0	CE 20:1	CE 20:2	CE 20:3	CE 20:4	CE 20:5	CE 22:0	CE 22:1	CE 22:2	CE 22:4	CE 22:5	CE 22:6	CE 24:0	CE 24:1	Cer d18:0/16:0	Cer d18:0/20:0	Cer d18:0/22:0	Cer d18:0/22:1	Cer d18:0/24:0	Cer d18:0/24:1	Cer d18:1/16:0	Cer d18:1/18:0	Cer d18:1/18:1	Cer d18:1/20:0	Cer d18:1/20:1	Cer d18:1/22:0	Cer d18:1/22:1	Cer d18:1/24:0	Cer d18:1/24:1	DG 12:0_18:1	DG 14:0_16:0	DG 14:0_16:1	DG 14:0_18:1	DG 14:0_18:2	DG 14:0_22:6	DG 14:1_16:0
Vehicle	4	1		0.0761539	0.0130111	0.0133836	2.03891	5.25946	0.0528314	0.167778	21.7372	1.0162	0.0228022	0.0295866	0.202983	0.0923546	0.251641	0.264241	0.0052508	0.00918397	0.0649818	0.0107134	0.102062	0.0278295	0.0337022	0.0102095	0.0486284			0.000282842	0.000488121		8.71649e-05	0.00728882	0.00110158	0.000140782	0.000974696		0.0106451	0.00160834	0.00898842	0.0226887	0.00131496	0.00479912	0.00479996	0.0241046	0.00223339	0.000952364	0.00223461
ABT-263	4	2		0.028467	0.00632984	0.00525259	1.43976	3.6323	0.0345454	0.173901	13.5913	0.798468	0.0175298	0.0264746	0.0970276	0.0365779	0.0989413	0.150196	0.00266662	0.00498295	0.0337253	0.00392135	0.0360116	0.010045	0.03807	0.00510028	0.0147708	0.000575523		0.000314817	0.000268193	0.000869484	0.00108586	0.0055069	0.00174153	0.000251733	0.00165781		0.0139502	0.00410277	0.00755743	0.0184257	0.00124192	0.00281853	0.00353078	0.0260107	0.00277702
[truncated: 906 more columns]

## Sheet: ClassAvg
GroupName	ExpNum	GroupNum	CE	Cer d18:0	Cer d18:1	DG	FFA	HexCER	LPC	LPE	LacCER	PA	PC	PE	PG	PI	PS	SM	TG
Vehicle	4	1	72.9697	0.00805085	0.189364	11.0729	30.1809	0.0592351	0.453481	0.152681	0.00560419	0.0812333	19.8756	7.73832	0.21287	3.49179	1.15127	0.97823	392.009
ABT-263	4	2	47.2112	0.00654319	0.180606	8.2524	33.018	0.0571924	0.461553	0.246466	0.00610806	0.0799282	17.3952	7.33043	0.203541	3.03912	0.955038	0.992574	279.076
SD	ExpNum	GroupNum	CE	Cer d18:0	Cer d18:1	DG	FFA	HexCER	LPC	LPE	LacCER	PA	PC	PE	PG	PI	PS	SM	TG
Vehicle	4	1	30.8255	0.00548251	0.0448526	2.81304	10.6271	0.0124965	0.121231	0.0696246	0.0018776	0.0256762	3.91884	2.44146	0.0713888	0.755593	0.409124	0.277903	109.962
ABT-263	4	2	19.5208	0.00315248	0.0433081	2.32322	7.02735	0.015966	0.0994215	0.0655955	0.00260202	0.024584	5.47232	2.06639	0.0794816	1.10265	0.34939	0.210696	130.602
