# Supplementary material for: p21+TREM2+ senescent macrophages fuel inflammaging and metabolic dysfunction-associated steatotic liver disease
Source: Nat Aging. 2026 Apr 16;6(4):792–815. doi: 10.1038/s43587-026-01101-6 (PMC13099426; doi:10.1038/s43587-026-01101-6)
Supplement: Supplementary file 5 — Statistical source data. [file 43587_2026_1101_MOESM5_ESM.csv]

Source Data						Statistics
Figure 1b						Figure 1b
lane	Laminb1	h2ax	Ki67	pNFKB		No statistics, n=1 per time point
1	90.22981652	13.93877219	72.64429096	57.49569591
2	51.36257731	115.3626822	36.545033	60.83269372
3	76.40791949	88.74778983	44.64608946	55.85711938
4	61.40714308	66.2520963	60.59681901	52.3224177
5	47.12369098	57.15058227	80.00842661	54.34328861
6	49.06685176	31.26403572	5.407358407	61.71000377
7	11.27270732	19.79098084	1.681715163	55.83027669
8	68.72893176	47.12731421	13.15787222	60.97850596
9	58.83191096	80.09082583	18.76441874	60.5687734
10	99.59602328	113.6438168	4.439906776	65.38435344
11	77.0136413	123.2071309	6.376411163	59.70475917
12	73.69877611	85.37921451	10.66259967	67.33565812
13	31.36982033	20.20659677	7.306874758	39.92389794
Figure 1c						Figure 1c
Control	Sen(IR)	Sen(Doxo)				Table Analyzed	Volume
2.35	3.998	4.432783638				Data sets analyzed	A-C
2.33	3.501	4.280817957				Distribution assumption	Normal (Gaussian)
2.01	3.897	3.942192543
2.15	4.075	3.159425922				ANOVA summary
						F	28.04
						P value	0.0001
						P value summary	***
						Significant diff. among means (P < 0.05)?	Yes
						R squared	0.8617
						ANOVA table	SS	DF	MS	F (DFn, DFd)	P value
						Treatment (between columns)	7.729	2	3.864	F (2, 9) = 28.04	P=0.0001
						Residual (within columns)	1.24	9	0.1378
						Total	8.969	11
						Data summary
						Number of treatments (columns)	3
						Number of values (total)	12
Figure 1c						Figure 1c
Control	Sen(IR)	Sen(Doxo)				Table Analyzed	SA-Beta gal
16.96378711	94.96402535	80.00191611				Data sets analyzed	A-C
20.9631702	90.88612677	67.99885963				Distribution assumption	Normal (Gaussian)
26.95979122	70.44265445	54.96038005
						ANOVA summary
						F	27.5
						P value	0.001
						P value summary	***
						Significant diff. among means (P < 0.05)?	Yes
						R squared	0.9016
						ANOVA table	SS	DF	MS	F (DFn, DFd)	P value
						Treatment (between columns)	6505	2	3253	F (2, 6) = 27.50	P=0.0010
						Residual (within columns)	709.6	6	118.3
						Total	7215	8
						Data summary
						Number of treatments (columns)	3
						Number of values (total)	9
figure 1h						figure 1h
day	Control	Sen(IR)				No statistics, n=1 per day
1	50.00179955	14.82958262
3	71.60180568	35.15010826
5	88.93687684	50
10	89.99	50
Figure 1i						Figure 1i
gene	Control	Sen(IR)	Sen(Doxo)			Table Analyzed	Cdkn1a
Cdkn1a	1.096043419	1.485310016	1.575172414			Data sets analyzed	A-C
Cdkn1a	1.017456205	1.5458898	1.913165366			Distribution assumption	Normal (Gaussian)
Cdkn1a	0.8865003763	1.454936576	1.767339537
Cdkn2a	1.079535893	0.240931013	0.556099584			ANOVA summary			Tukey's multiple comparisons test	Mean diff.	95.00% CI of diff.	Below threshold?	Summary	Adjusted P Value
Cdkn2a	0.9950336222	0.2375623136	0.6272158558			F	31.24		P.Control (Naive) vs. Sen(IR)	-0.4954	-0.7921 to -0.1986	Yes	**	0.0052
Cdkn2a	0.925430485	0.2625862634	0.6653952728			P value	0.0007		P.Control (Naive) vs. Sen(Doxo)	-0.7519	-1.049 to -0.4552	Yes	***	0.0006
Gdf15	1.079243955	2.420269652	2.615791271			P value summary	***		Sen(IR) vs. Sen(Doxo)	-0.2565	-0.5532 to 0.04022	No	ns	0.0841
Gdf15	1.007278262	2.657543274	3.464703075			Significant diff. among means (P < 0.05)?	Yes
Gdf15	0.9608290069	2.251640729	3.503486682			R squared	0.9124
Mmp9	1.534725936	3.314979433	7.62210958
Mmp9	0.811766178	3.275167119	6.993678133
Mmp9	0.6535078856	3.170413378	4.551174627			Table Analyzed	Cdkn2a (p16)
Cd38	1.079243955	14.78321587	21.96397933			Data sets analyzed	A-C
Cd38	0.5745381939	20.72353282	24.56575412			Distribution assumption	Normal (Gaussian)
Cd38	1.346217851	10.11715584	21.12636379
Il6	1.329381766	3.997614162	11.43506745			ANOVA summary			Tukey's multiple comparisons test	Mean diff.	95.00% CI of diff.	Below threshold?	Summary	Adjusted P Value
Il6	0.8938340897	6.595986659	13.71667633			F	138.4		P.Control (Naive) vs. Sen(IR)	0.753	0.6141 to 0.8918	Yes	****	<0.0001
Il6	0.7767841448	6.907990537	11.47131381			P value	<0.0001		P.Control (Naive) vs. Sen(Doxo)	0.3838	0.2449 to 0.5226	Yes	***	0.0004
Il12	0.9982034127	4.770731793	15.69017967			P value summary	****		Sen(IR) vs. Sen(Doxo)	-0.3692	-0.5081 to -0.2303	Yes	***	0.0004
Il12	0.583258351	4.958626921	19.34965544			Significant diff. among means (P < 0.05)?	Yes
Il12	1.418538236	5.506219975	18.59157007			R squared	0.9788
Il10	1.113473346	2.595521261	2.672228138
Il10	0.9879434199	2.395593014	2.609443916
Il10	0.8985832345	2.503422159	3.372228371			Table Analyzed	Cdkn2a (p16)
Arg1	1.020409616	1.348589637	2.931579408			Data sets analyzed	A-C
Arg1	0.9272341897	1.386600083	3.22577355			Distribution assumption	Normal (Gaussian)
Arg1	1.052356194	1.848192344	3.103805849
						ANOVA summary			Tukey's multiple comparisons test	Mean diff.	95.00% CI of diff.	Below threshold?	Summary	Adjusted P Value
						F	138.4		P.Control (Naive) vs. Sen(IR)	0.753	0.6141 to 0.8918	Yes	****	<0.0001
						P value	<0.0001		P.Control (Naive) vs. Sen(Doxo)	0.3838	0.2449 to 0.5226	Yes	***	0.0004
						P value summary	****		Sen(IR) vs. Sen(Doxo)	-0.3692	-0.5081 to -0.2303	Yes	***	0.0004
						Significant diff. among means (P < 0.05)?	Yes
						R squared	0.9788
						Table Analyzed	Gdf15
						Data sets analyzed	A-C
						Distribution assumption	Normal (Gaussian)
						ANOVA summary			Tukey's multiple comparisons test	Mean diff.	95.00% CI of diff.	Below threshold?	Summary	Adjusted P Value
						F	37.14		P.Control (Naive) vs. Sen(IR)	-1.427	-2.215 to -0.6393	Yes	**	0.0035
						P value	0.0004		P.Control (Naive) vs. Sen(Doxo)	-2.179	-2.967 to -1.391	Yes	***	0.0004
						P value summary	***		Sen(IR) vs. Sen(Doxo)	-0.7515	-1.540 to 0.03653	No	ns	0.0596
						Significant diff. among means (P < 0.05)?	Yes
						R squared	0.9253
						Table Analyzed	Mmp9
						Data sets analyzed	A-C
						Distribution assumption	Normal (Gaussian)
						ANOVA summary			Tukey's multiple comparisons test	Mean diff.	95.00% CI of diff.	Below threshold?	Summary	Adjusted P Value
						F	23.07		P.Control (Naive) vs. Sen(IR)	-2.254	0.6141 to 0.8918	No	ns	0.0674
						P value	0.0015		P.Control (Naive) vs. Sen(Doxo)	-5.389	0.2449 to 0.5226	Yes	**	0.0012
						P value summary	**		Sen(IR) vs. Sen(Doxo)	-3.135	-0.5081 to -0.2303	Yes	*	0.018
						Significant diff. among means (P < 0.05)?	Yes
						R squared	0.8849
						Table Analyzed	Il6
						Data sets analyzed	A-C
						Distribution assumption	Normal (Gaussian)
						ANOVA summary			Tukey's multiple comparisons test	Mean diff.	95.00% CI of diff.	Below threshold?	Summary	Adjusted P Value
						F	65.44		P.Control (Naive) vs. Sen(IR)	-4.834	-7.849 to -1.819	Yes	**	0.0064
						P value	<0.0001		P.Control (Naive) vs. Sen(Doxo)	-11.21	-14.22 to -8.192	Yes	****	<0.0001
						P value summary	****		Sen(IR) vs. Sen(Doxo)	-6.374	-9.389 to -3.358	Yes	**	0.0016
						Significant diff. among means (P < 0.05)?	Yes
						R squared	0.9562
						Table Analyzed	Cd38
						Data sets analyzed	A-C
						Distribution assumption	Normal (Gaussian)
						ANOVA summary			Tukey's multiple comparisons test	Mean diff.	95.00% CI of diff.	Below threshold?	Summary	Adjusted P Value
						F	34.16		P.Control (Naive) vs. Sen(IR)	-14.21	-22.34 to -6.073	Yes	**	0.0042
						P value	0.0005		P.Control (Naive) vs. Sen(Doxo)	-21.55	-29.69 to -13.42	Yes	***	0.0005
						P value summary	***		Sen(IR) vs. Sen(Doxo)	-7.344	-15.48 to 0.7905	No	ns	0.0725
						Significant diff. among means (P < 0.05)?	Yes
						R squared	0.9193
						Table Analyzed	Il12b (p40)
						Data sets analyzed	A-C
						Distribution assumption	Normal (Gaussian)
						ANOVA summary			Tukey's multiple comparisons test	Mean diff.	95.00% CI of diff.	Below threshold?	Summary	Adjusted P Value
						F	172.3		P.Control (Naive) vs. Sen(IR)	-4.079	-6.990 to -1.167	Yes	*	0.0121
						P value	<0.0001		P.Control (Naive) vs. Sen(Doxo)	-16.88	-19.79 to -13.97	Yes	****	<0.0001
						P value summary	****		Sen(IR) vs. Sen(Doxo)	-12.8	-15.71 to -9.887	Yes	****	<0.0001
						Significant diff. among means (P < 0.05)?	Yes
						R squared	0.9829
						Table Analyzed	Il10
						Data sets analyzed	A-C
						Distribution assumption	Normal (Gaussian)
						ANOVA summary			Tukey's multiple comparisons test	Mean diff.	95.00% CI of diff.	Below threshold?	Summary	Adjusted P Value
						F	44.38		P.Control (Naive) vs. Sen(IR)	-1.498	-2.147 to -0.8498	Yes	***	0.001
						P value	0.0003		P.Control (Naive) vs. Sen(Doxo)	-1.885	-2.533 to -1.236	Yes	***	0.0003
						P value summary	***		Sen(IR) vs. Sen(Doxo)	-0.3865	-1.035 to 0.2620	No	ns	0.2391
						Significant diff. among means (P < 0.05)?	Yes
						R squared	0.9367
						Table Analyzed	Arg1
						Data sets analyzed	A-C
						Distribution assumption	Normal (Gaussian)
						ANOVA summary			Tukey's multiple comparisons test	Mean diff.	95.00% CI of diff.	Below threshold?	Summary	Adjusted P Value
						F	102.5		P.Control (Naive) vs. Sen(IR)	-0.5278	-0.9930 to -0.06263	Yes	*	0.0304
						P value	<0.0001		P.Control (Naive) vs. Sen(Doxo)	-2.087	-2.552 to -1.622	Yes	****	<0.0001
						P value summary	****		Sen(IR) vs. Sen(Doxo)	-1.559	-2.024 to -1.094	Yes	***	0.0001
						Significant diff. among means (P < 0.05)?	Yes
						R squared	0.9716
