# Supplementary material for: p21+TREM2+ senescent macrophages fuel inflammaging and metabolic dysfunction-associated steatotic liver disease
Source: Nat Aging. 2026 Apr 16;6(4):792–815. doi: 10.1038/s43587-026-01101-6 (PMC13099426; doi:10.1038/s43587-026-01101-6)
Supplement: Supplementary file 7 — Statistical source data. [file 43587_2026_1101_MOESM7_ESM.csv]

Source Data						Statistics
Figure 2h						Figure 2h
Gene	Condition	Control	Sen(IR)	Sen(Doxo)		Table Analyzed	Ifn-α
Ifna	DMSO	1.580931656	2.538032597	2.963732962
Ifna	DMSO	0.5605805874	1.975318656	2.986580435		Two-way ANOVA	Ordinary					Šídák's multiple comparisons test	Mean diff.	95.00% CI of diff.	Below threshold?	Summary	Adjusted P Value
Ifna	DMSO	0.8584877564	1.885495937	2.140638261		Alpha	0.05
Ifna	H-151 (1uM)	1.302065534	0.5297360321	1.415301581								DMSO - H-151 (1uM)
Ifna	H-151 (1uM)	1.07818992	1.297597269	1.172463833		Source of Variation	% of total variation	P value	P value summary	Significant?		PC	-0.4083	-1.381 to 0.5644	No	ns	0.607
Ifna	H-151 (1uM)	1.844589089	1.590670337	1.153337783		Interaction	31.68	0.0074	**	Yes		IR	0.9936	0.02095 to 1.966	Yes	*	0.0448
Ifnb	DMSO	1.579830715	2.724213221	3.677470204		Cell Type	20.02	0.0293	*	Yes		Doxo	1.45	0.4773 to 2.423	Yes	**	0.0042
Ifnb	DMSO	0.4270266519	2.495366003	4.077731924		Drug	23.32	0.0058	**	Yes
Ifnb	DMSO	0.9931426328	2.134289082	3.349754343
Ifnb	H-151 (1uM)	1.235691021	1.150429906	1.75316516		ANOVA table	SS	DF	MS	F (DFn, DFd)	P value
Ifnb	H-151 (1uM)	0.9064363628	1.581923113	2.079822702		Interaction	1.037	2	0.5186	F (2, 12) = 7.607	P=0.0074
Ifnb	H-151 (1uM)	2.213249731	1.807847674	2.394155446		Cell Type	0.6555	2	0.3278	F (2, 12) = 4.808	P=0.0293
						Drug	0.7636	1	0.7636	F (1, 12) = 11.20	P=0.0058
						Residual	0.8181	12	0.06817
						Table Analyzed	Ifnb
						Two-way ANOVA	Ordinary					Šídák's multiple comparisons test	Mean diff.	95.00% CI of diff.	Below threshold?	Summary	Adjusted P Value
						Alpha	0.05
												DMSO - H-151 (1uM)
						Source of Variation	% of total variation	P value	P value summary	Significant?		PC	-0.4518	-1.476 to 0.5723	No	ns	0.5698
						Interaction	20.53	0.0057	**	Yes		IR	0.9379	-0.08622 to 1.962	No	ns	0.0762
						Row Factor	50.81	0.0001	***	Yes		Doxo	1.626	0.6018 to 2.650	Yes	**	0.0026
						Column Factor	13.63	0.0064	**	Yes
						ANOVA table	SS	DF	MS	F (DFn, DFd)	P value
						Interaction	0.5271	2	0.2635	F (2, 12) = 8.198	P=0.0057
						Cell Type	1.304	2	0.6522	F (2, 12) = 20.29	P=0.0001
						Drug	0.3498	1	0.3498	F (1, 12) = 10.88	P=0.0064
						Residual	0.3858	12	0.03215
Figure 2I						Figure 2i
	Control	Sen(IR)	Sen(Doxo)			Table Analyzed	Corr Coef
	0.829	0.634	0.709			Data sets analyzed	A-C
	0.87	0.569	0.687			Distribution assumption	Normal (Gaussian)
	0.772	0.642	0.72
	0.862	0.547	0.767			ANOVA summary			Tukey's multiple comparisons test	Mean diff.	95.00% CI of diff.	Below threshold?	Summary	Adjusted P Value
	0.854	0.617	0.769			F	45.05		PC vs. DOXO	0.2356	0.1693 to 0.3019	Yes	****	<0.0001
						P value	<0.0001		PC vs. IR	0.107	0.04069 to 0.1733	Yes	**	0.0027
						P value summary	****		DOXO vs. IR	-0.1286	-0.1949 to -0.06229	Yes	***	0.0006
						Significant diff. among means (P < 0.05)?	Yes
						R squared	0.8825
Figure 2n						Figure 2n
	Rosa Doxo	Cmpk2 Doxo				Table Analyzed	cytosolic DNA
	2.530013765	0.9706862058
	3.654584273	1.064292189				Column B	sg_Cmpk2
	2.648011911	1.736119239				vs.	vs.
	1.947602941	3.031513125				Column A	sg_Rosa26
	4.304215556	2.793345682
	1.678855284	1.120607161				Unpaired t test
	0.9120615696	1.55959791				P value	0.0313
	1.544377511	1.071348844				P value summary	*
	1.5484557	1.595089795				Significantly different (P < 0.05)?	Yes
	3.482709836	0.9508093337				One- or two-tailed P value?	One-tailed
						t, df	t=1.99, df=18
Figure 2o						Figure 2o
Gene	Rosa Doxo	Cmpk2 Doxo				Table Analyzed	Ifna cmpk2ko		Table Analyzed	Ifnb cmpk2ko
Ifna	1.778378378	0.6321621622
Ifna	2	0.5535135135				Column B	sg_Cmpk2		Column B	sg_Cmpk2
Ifna	2.45	0.4035135135				vs.	vs.		vs.	vs.
Ifnb	3.147747748	1.447567568				Column A	sg_Rosa26		Column A	sg_Rosa26
Ifnb	3	1.10018018
Ifnb	2.647567568	0.9953153153				Unpaired t test with Welch's correction			Unpaired t test with Welch's correction
						P value	0.0097		P value	0.001
						P value summary	**		P value summary	***
						Significantly different (P < 0.05)?	Yes		Significantly different (P < 0.05)?	Yes
						One- or two-tailed P value?	Two-tailed		One- or two-tailed P value?	Two-tailed
						Welch-corrected t, df	t=7.41, df=2.45		Welch-corrected t, df	t=8.68, df=3.97
Figure 2j						Figure 2j
Lane	Cmpk2					No statistics, N=1
1	50.90906846
2	47.9122352
3	40.05236395
4	64.39540382
5	49.55522803
6	46.97489075
7	58.47152288
8	58.60652944
9	72.38127998
10	78.05540937
11	79.90012216
