# Supplementary material for: p21+TREM2+ senescent macrophages fuel inflammaging and metabolic dysfunction-associated steatotic liver disease
Source: Nat Aging. 2026 Apr 16;6(4):792–815. doi: 10.1038/s43587-026-01101-6 (PMC13099426; doi:10.1038/s43587-026-01101-6)
Supplement: Supplementary file 10 — Statistical source data. [file 43587_2026_1101_MOESM10_ESM.csv]

Source Data						Statistics
Figure 3a
age	Liver	Heart	VAT
Young	0.9366071718	0.8439517688	1.168546438
Young	0.6776262512	1.061052159	0.9526412706
Young	1.385766577	0.8733842912	0.8788122914
Young	0.662088	0.5958327618	0.792660597
Young	0.701916	1.043620086	0.8845695932
Young	0.75571	1.582158934	0.960173561
Young	1.328756		1.355092924			Discovery?	P value	Mean of Young	Mean of Old	Difference	SE of difference	t ratio	df	q value
Young	1.551528		1.007503325		Liver	Yes	0.01305	1	4.358	-3.358	1.182	2.842	14	0.004393
Old	3.698685	1.534965148	1.509503208		Heart	Yes	0.003983	1	1.807	-0.8071	0.217	3.719	10	0.002012
Old	1.692488	1.80621719	2.764158107		VAT	Yes	0.001196	1	2.045	-1.045	0.258	4.049	14	0.001208
Old	2.506017	1.788007033	2.999229534
Old	2.933896	1.239353093	1.837759814
Old	3.587166	2.458865045	1.448357369
Old	1.739885329	2.01529733	2.87759865
Old	7.500145768		1.391587064
Old	11.20945224		1.529577627
