# Supplementary material for: p21+TREM2+ senescent macrophages fuel inflammaging and metabolic dysfunction-associated steatotic liver disease
Source: Nat Aging. 2026 Apr 16;6(4):792–815. doi: 10.1038/s43587-026-01101-6 (PMC13099426; doi:10.1038/s43587-026-01101-6)
Supplement: Supplementary file 11 — Statistical source data. [file 43587_2026_1101_MOESM11_ESM.csv]

Source Data						Statistics
Figure 4f						Figure 4f
TREM2	P21	P16				No statistics, N=1 per condition
16.17255781	46.75364409	40.99708471
12.15422457	55.0945582	72.8459258
41.85212144	134.7990023	152.2291818
248.6261095	238.0637905	41.62426011
no detection	101.9063511	56.87427088
no detection	76.61689456	53.67613646
no detection	104.0641004	50.66177405
no detection	83.96001821	9.280160035
