# Supplementary material for: p21+TREM2+ senescent macrophages fuel inflammaging and metabolic dysfunction-associated steatotic liver disease
Source: Nat Aging. 2026 Apr 16;6(4):792–815. doi: 10.1038/s43587-026-01101-6 (PMC13099426; doi:10.1038/s43587-026-01101-6)
Supplement: Supplementary file 13 — Statistical source data. [file 43587_2026_1101_MOESM13_ESM.csv]

Source Data						Statistics
Figure 5f						Figure 5f
	TREM2	P21	P16			No statistics, N=1 per condition
1	66.45933138	20.4854053	95.01054615
2	107.3726488	20.52703011	72.73246877
3	121.1091183	57.74046737	97.63632541
4	93.17466463	126.1240366	92.71127443
Figure 5h						Figure 5h
Control	3d acLDL	10d acLDL				Table Analyzed	Ac-LDL EdU labeling
10.7	6.78	2.67				Data sets analyzed	A-C
8.6	6.27	6				Distribution assumption	Normal (Gaussian)
11.1	5.5	1.77
						ANOVA summary			Tukey's multiple comparisons test	Mean diff.	95.00% CI of diff.	Below threshold?	Summary	Adjusted P Value
						F	14.03		P.Control (Naive) vs. Foamy (3d acLDL)	3.95	0.07326 to 7.827	Yes	*	0.0466	A-B
						P value	0.0055		P.Control (Naive) vs. MSen (10d acLDL)	6.653	2.777 to 10.53	Yes	**	0.0045	A-C
						P value summary	**		Foamy (3d acLDL) vs. MSen (10d acLDL)	2.703	-1.173 to 6.580	No	ns	0.1617	B-C
						Significant diff. among means (P < 0.05)?	Yes
						R squared	0.8238
Figure 5i						Figure 5i
Gene	Batch	Control	10 d Ac-LDL			Table Analyzed	Cdkn1a		Table Analyzed	Cdkn2a		Table Analyzed	Mmp12
Cdkn1a	2023	0.6570564345	2.890836945
Cdkn1a	2024	1.405286678	2.150861833			Column B	Sen(acLDL)		Column B	Sen(acLDL)		Column B	Data Set-B
Cdkn1a	2025	0.9597124306	1.452193567			vs.	vs.		vs.	vs.		vs.	vs.
Cdkn1a	2025	0.977944457	2.041901081			Column A	P. Control		Column A	P. Control		Column A	Data Set-A
Cdkn2a	2023	1.007355621	0.07910742711
Cdkn2a	2024	0.9225152673	1.496114626			Paired t test			Paired t test			Paired t test
Cdkn2a	2025	0.9341765198	1.320252806			P value	0.0602		P value	0.7677		P value	0.0231
Cdkn2a	2025	1.135952592	0.6427562029			P value summary	ns		P value summary	ns		P value summary	*
	2023	0.9788299284	3.968057591			Significantly different (P < 0.05)?	No		Significantly different (P < 0.05)?	No		Significantly different (P < 0.05)?	Yes
	2024	0.9784211875	2.930685554			One- or two-tailed P value?	Two-tailed		One- or two-tailed P value?	Two-tailed		One- or two-tailed P value?	Two-tailed
	2025	1.042748884	2.368304807			t, df	t=2.95, df=3		t, df	t=0.323, df=3		t, df	t=4.30, df=3
	2025	1	1.1			Number of pairs	4		Number of pairs	4		Number of pairs	4
	2023	1.03058139	3.197453734
	2024	0.9262740969	3.041942289			Table Analyzed	Trem2		Table Analyzed	Gdf15		Table Analyzed	Mmp9
	2025	1.043144514	2.851694711
	2025	1	1.5			Column B	Data Set-B		Column B	Data Set-B		Column B	Data Set-B
	2023	0.9374074378	4.119622384			vs.	vs.		vs.	vs.		vs.	vs.
	2024	0.945654901	2.555284299			Column A	Data Set-A		Column A	Data Set-A		Column A	Data Set-A
	2025	1.116937661	2.069503974
	2025	1	2			Paired t test			Paired t test			Paired t test
	2023	0.915614674	11.48780281			P value	0.078		P value	0.0244		P value	0.0479
	2024	0.9158223699	8.249176697			P value summary	ns		P value summary	*		P value summary	*
	2025	1.168562956	7.24547272			Significantly different (P < 0.05)?	No		Significantly different (P < 0.05)?	Yes		Significantly different (P < 0.05)?	Yes
	2025	1	4			One- or two-tailed P value?	Two-tailed		One- or two-tailed P value?	Two-tailed		One- or two-tailed P value?	Two-tailed
						t, df	t=2.63, df=3		t, df	t=4.22, df=3		t, df	t=3.24, df=3
						Number of pairs	4		Number of pairs	4		Number of pairs	4
