# Supplementary material for: p21+TREM2+ senescent macrophages fuel inflammaging and metabolic dysfunction-associated steatotic liver disease
Source: Nat Aging. 2026 Apr 16;6(4):792–815. doi: 10.1038/s43587-026-01101-6 (PMC13099426; doi:10.1038/s43587-026-01101-6)
Supplement: Supplementary file 15 — Statistical source data. [file 43587_2026_1101_MOESM15_ESM.csv]

Source Data						Statistics
Figure 6a						Figure 6a
Gene	Control	Sen(acLDL)	Sen(IR)			Table Analyzed	Bcl2 (BCL-2)
Bcl2	0.7684236765	1.661475449	2.119235633			Data sets analyzed	A-C
Bcl2	0.8753741907	1.932296919	2.317558435			Distribution assumption	Normal (Gaussian)
Bcl2	1.356202133	2.126725165	2.619236777
Bcl2l2	0.8908846321	0.8298939302	0.9473499431			ANOVA summary			Dunnett's multiple comparisons test	Mean diff.	95.00% CI of diff.	Below threshold?	Summary	Adjusted P Value
Bcl2l2	1.161164059	0.665344455	0.6417477979			F	19.78		Control vs. Sen(acLDL)	-0.9068	-1.534 to -0.2796	Yes	*	0.0108
Bcl2l2	0.9479513086	0.475719619	0.6862782588			P value	0.0023		Control vs. Sen(IR)	-1.352	-1.979 to -0.7247	Yes	**	0.0015
Bcl2l1	0.7842734912	1.038600775	0.6872878716			P value summary	**
Bcl2l1	1.159094771	0.6669025266	0.5222697324			Significant diff. among means (P < 0.05)?	Yes
Bcl2l1	1.056631737	0.4548852164	0.5178711918			R squared	0.8683
Mcl1	0.7733759691	0.9006279817	0.6391060579
Mcl1	1.231622411	0.5348236363	0.5589830498			Table Analyzed	Bcl2l2 (BCL-W)
Mcl1	0.9950016195	0.3966915715	0.611845822			Data sets analyzed	A-C
Bcb3	0.7653306117	1.521125961	3.551833992			Distribution assumption	Normal (Gaussian)
Bcb3	1.181007065	0.5119737987	1.174486963
Bcb3	1.053662324	0.4566380567	1.145854367			ANOVA summary			Dunnett's multiple comparisons test	Mean diff.	95.00% CI of diff.	Below threshold?	Summary	Adjusted P Value
Bid	0.7731903458	0.6175223287	0.8492344106			F	3.539		Control vs. Sen(acLDL)	0.343	-0.03624 to 0.7223	No	ns	0.0713
Bid	1.099126891	0.4892988509	0.4816935806			P value	0.0966		Control vs. Sen(IR)	0.2415	-0.1377 to 0.6208	No	ns	0.1964
Bid	1.127682763	0.3493825471	0.5137326625			P value summary	ns
Bcl2l11	0.7449224304	1.309914202	0.9338383835			Significant diff. among means (P < 0.05)?	No
Bcl2l11	1.131626467	0.6586796281	0.6656168952			R squared	0.5412
Bcl2l11	1.123451102	0.4107477598	0.7239071338
Bak	0.898726929	1.025513454	1.166516107			Table Analyzed	Bcl2l1 (BCL-XL)
Bak	0.9583241391	1.347656232	1.795692779			Data sets analyzed	A-C
Bak	1.142948932	1.360055888	1.834379378			Distribution assumption	Normal (Gaussian)
Bax	0.9569184353	1.823331319	2.258580113
Bax	1.013998255	1.235003467	1.351387221			ANOVA summary			Dunnett's multiple comparisons test	Mean diff.	95.00% CI of diff.	Below threshold?	Summary	Adjusted P Value
Bax	1.02908331	1.26578272	1.314483678			F	3.12		Control vs. Sen(acLDL)	0.2799	-0.2145 to 0.7742	No	ns	0.2557
						P value	0.1178		Control vs. Sen(IR)	0.4242	-0.07016 to 0.9185	No	ns	0.0848
						P value summary	ns
						Significant diff. among means (P < 0.05)?	No
						R squared	0.5098
						Table Analyzed	Mcl1
						Data sets analyzed	A-C
						Distribution assumption	Normal (Gaussian)
						ANOVA summary			Dunnett's multiple comparisons test	Mean diff.	95.00% CI of diff.	Below threshold?	Summary	Adjusted P Value
						F	3.799		Control vs. Sen(acLDL)	0.3893	-0.08210 to 0.8607	No	ns	0.0958
						P value	0.0859		Control vs. Sen(IR)	0.3967	-0.07469 to 0.8681	No	ns	0.0903
						P value summary	ns
						Significant diff. among means (P < 0.05)?	No
						R squared	0.5588
						Table Analyzed	Bbc3 (PUMA)
						Data sets analyzed	A-C
						Distribution assumption	Normal (Gaussian)
						ANOVA summary			Dunnett's multiple comparisons test	Mean diff.	95.00% CI of diff.	Below threshold?	Summary	Adjusted P Value
						F	1.439		Control vs. Sen(acLDL)	0.1701	-1.882 to 2.222	No	ns	0.9599
						P value	0.3088		Control vs. Sen(IR)	-0.9574	-3.009 to 1.095	No	ns	0.3658
						P value summary	ns
						Significant diff. among means (P < 0.05)?	No
						R squared	0.3241
						Table Analyzed	Bid
						Data sets analyzed	A-C
						Distribution assumption	Normal (Gaussian)
						ANOVA summary			Dunnett's multiple comparisons test	Mean diff.	95.00% CI of diff.	Below threshold?	Summary	Adjusted P Value
						F	6.565		Control vs. Sen(acLDL)	0.5146	0.09162 to 0.9376	Yes	*	0.0231
						P value	0.0309		Control vs. Sen(IR)	0.3851	-0.03787 to 0.8081	No	ns	0.0697
						P value summary	*
						Significant diff. among means (P < 0.05)?	Yes
						R squared	0.6864
						Table Analyzed	Bcl2l11 (Bim)
						Data sets analyzed	A-C
						Distribution assumption	Normal (Gaussian)
						ANOVA summary			Dunnett's multiple comparisons test	Mean diff.	95.00% CI of diff.	Below threshold?	Summary	Adjusted P Value
						F	0.4959		Control vs. Sen(acLDL)	0.2069	-0.5129 to 0.9266	No	ns	0.6444
						P value	0.632		Control vs. Sen(IR)	0.2255	-0.4942 to 0.9453	No	ns	0.5991
						P value summary	ns
						Significant diff. among means (P < 0.05)?	No
						R squared	0.1419
						Table Analyzed	Bak
						Data sets analyzed	A-C
						Distribution assumption	Normal (Gaussian)
						ANOVA summary			Dunnett's multiple comparisons test	Mean diff.	95.00% CI of diff.	Below threshold?	Summary	Adjusted P Value
						F	4.233		Control vs. Sen(acLDL)	-0.2444	-0.8370 to 0.3481	No	ns	0.4398
						P value	0.0713		Control vs. Sen(IR)	-0.5989	-1.191 to -0.006311	Yes	*	0.0481
						P value summary	ns
						Significant diff. among means (P < 0.05)?	No
						R squared	0.5853
						Table Analyzed	Bax
						Data sets analyzed	A-C
						Distribution assumption	Normal (Gaussian)
						ANOVA summary			Dunnett's multiple comparisons test	Mean diff.	95.00% CI of diff.	Below threshold?	Summary	Adjusted P Value
						F	2.442		Control vs. Sen(acLDL)	-0.4414	-1.292 to 0.4091	No	ns	0.3037
						P value	0.1675		Control vs. Sen(IR)	-0.6415	-1.492 to 0.2090	No	ns	0.1258
						P value summary	ns
						Significant diff. among means (P < 0.05)?	No
						R squared	0.4487
Figure 6c								Figure 6c
[ABT263], nM	Control	Control	Control	Sen(IR)	Sen(IR)	Sen(IR)		[Inhibitor] vs. response -- Variable slope (four parameters)
250	103.6008904	101.2308498	101.7677098	62.11362967	65.67559611	68.84015308		Best-fit values
500	99.51551656	100.5630483	98.69058531	56.22608184	57.78628201	56.90314984		Bottom	-4.068	17.05
750	96.53005107	97.57758282	98.25847846	48.57226965	51.91345305	56.5351781		Top	101.6	105.3
1250	91.14835668	89.49849417	86.84038235	36.23785693	40.44745364	42.90550486		IC50	4.681	2.479
2500	94.46117585	94.85400026	95.3384837	36.91492493	34.5599058	41.56608772		HillSlope	-6.711	-3.798
5000	83.868011	84.33940029	91.25310986	37.73918163	42.19899912	43.67088608		logIC50	0.6704	0.3942
7500	73.57601152	74.3223779	75.30443892	30.76243744	28.33382396	32.11657345		Span	105.7	88.2
10000	71.32381825	75.85439309	78.9838942	18.36914925	23.12334413	23.69738004		95% CI (profile likelihood)
								Bottom	???	???
								Top	??? to 105.1	???
								IC50	3.593 to ???	??? to 2.534
								HillSlope	???	??? to 0.9540
								logIC50	0.5555 to ???	??? to 0.4038
								Goodness of Fit
								Degrees of Freedom	23	23
								R squared	0.8718	0.9449
								Sum of Squares	349	720.4
								Sy.x	3.895	5.597
Figure 6d								Figure 6d
Control			Sen(IR)					Table Analyzed	Time course
0.5% DMSO	ABT263 6 hrs.	ABT263 12 hrs.	0.5% DMSO	ABT263 6 hrs.	ABT263 12 hrs.
21.37238	18.27571	35.06098	14.25429	31.66047	62.59542			Two-way ANOVA	Ordinary
15.96941		34.01944	14.45233		65.70985			Alpha	0.05
18.14059	17.96271	30.61224	15.43393	30.43928	66.56299
16.75651		27.14286	16.72616		93.7454			Source of Variation	% of total variation	P value	P value summary	Significant?		Bonferroni's multiple comparisons test	Predicted (LS) Mean diff.	95.00% CI of diff.	Below threshold?	Summary	Adjusted P Value
13.14554	20.26826	24.33813	14.97912	32.91278	77.56059			Interaction	8.65	<0.0001	****	Yes
15.08046		28.75613	16.02267		97.84615			Row Factor	33.59	<0.0001	****	Yes		CTRL - IR(Sen)
12.83124	20.23019	20.60606	14.84099	29.22414	85.3058			Column Factor	3.928	<0.0001	****	Yes		0.5% DMSO	0.01985	-4.974 to 5.014	No	ns	>0.9999
12.67874		26.03189	13.64341	30.1105	76.79558									ABT263 6 hrs.	-8.728	-15.95 to -1.510	Yes	*	0.0114
19.57765	19.2007	31.18227	14.41487		145.8207			ANOVA table	SS (Type III)	DF	MS	F (DFn, DFd)	P value	ABT263 12 hrs.	-40.85	-43.21 to -38.49	Yes	****	<0.0001
16.56584		24.02573	13.71919	31.76768	72.78963			Interaction	69667	2	34833	F (2, 1044) = 188.2	P<0.0001
17.26246	22.19862	35.95019	15.46281		85.80913			Row Factor	270564	2	135282	F (2, 1044) = 730.9	P<0.0001
14.51104		29.76132	15.87049	27.69156	70.347			Column Factor	31634	1	31634	F (1, 1044) = 170.9	P<0.0001
13.71124	20.6387	27.27273	13.03873		78.65948			Residual	193232	1044	185.1
13.15789		33.55419	14.7191	29.94044	71.09557
12.94343	17.04495	31.15458	16.96203	31.6886	86.03053
13.05182		28.94873	14.81894		73.29193
22.51737	17.81264	32.25646	14.43545	34.53997	89.34817
16.52286		30.47578	15.2897		101.8982
16.72794	18.19048	31.28436	16.28027	29.34617	74.04082
18.32298	21.71815		15.10716		66.59243
12.9274		38.7458	16.28845	32.34624	64.18152
13.74637	21.68803	34.75037	15.85678	34.42105	115.4472
13.84909		37.45875	15.96817		83.10971
14.06883	17.56119	36.16182	13.69409	24.41743	67.65394
18.03347		26.57725	14.64387		52.68901
17.86679	20.93023	27.21425	15.85504	27.90809	65.0261
17.0609		24.60048	15.53829		70.97561
16.18524	19.60784	27.93373	15.2325	19.48181	69.84
11.03018		27.72544	15.84052	28.45982	84.54183
12.78539	18.51086	25.65257	16.14445		85.01315
13.21149		29.36893	15.14105	30.89858	79.00641
12.86982	21.16058	23.96504	16.35958		80.36154
17.02034		24.14349	14.94737	29.33071	74.78261
16.19183	22.14477	25.45225	13.72255		80.65779
14.82342		21.18209	15.18655	25.63107	79.22624
14.97253	19.76744	33.36939	14.15571	31.39913	70.29388
13.26759		32.01685	15.01813		73.51215
14.00894	22.1	30.66152	15.04329	22.12518	105.1765
15.44677	20.04914	34.95652	15.51451		70.1626
12.05674		30.74187	16.45383	23.43887	86.45054
18.91639	19.45113	38.5398	16.57272		90.33579
16.15532		35.79631	13.64653	15.87365	93.71901
16.3049	21.93187	28.36538	15.42056	32.24156	68.40467
15.56851		39.04478	15.50747		74.3083
12.62272	20.80925	34.48864	13.33688	29.38931	104.2683
11.44744		32.59557	14.48598		82.13978
11.90593	19.46309	38.00801	16.16411	23.38539	94.46738
12.5427			13.80222		65.59878
19.01007	17.41728	27.6259	15.04087	29.13763	64.65232
15.90809		24.06563	15.64157	35.88829	84.40732
17.55045	17.56238	30.29995	12.96758		90.94791
15.79439		27.40337	15.89682	20.33898	85.12053
12.3432	24.91049	27.47093	15.57872		74.48494
13.54316		28.89344	16.11503	31.8541	80.70934
11.85366	20.28398	29.91927	15.87819		73.23481
12.51212		30.59061	16.42935	18.84368	71.57447
16.82061	18.67871	33.61702	14.42094	26.98574	63.15789
17.23177		29.37343	16.67593		90.80851
15.59242		32.29491	16.66667	28.94737	96.30225
17.3933		31.97943	14.44142		61.07977
15.58765		33.69272	13.74553	27.16358	62.97468
12.79123		28.28518	14.52721		78.78289
11.5493		31.29048	16.86233	28.1773	64.42623
13.62142		36.36364	15.0841	31.70996	60.67323
		23.60324	14.41001		65.60847
		28.87538	15.25886	31.59702	45.74899
		29.78027	15.78947		50.83799
		33.89371	14.48703	21.7186	52.94118
		36.04088	14.6183		73.61564
		33.59202	14.72527	19.48168	52.48796
		35.57541	15.48488	28.11268	62.28814
		34.04145	14.72585		100.1594
		28.88425	14.97006	28.95843	58.68358
		29.34132	13.85975		61.29808
		26.13742	15.88103	26.55753	70.21617
		21.93652	15.27012		84.87395
		26.37203	13.61656	29.47952	83.9585
		26.80363	15.02397	29.49757	77.52722
		27.42105	14.93018		78.92031
		32.36641	14.96526	24.50484	71.8241
		26.15252	12.66599		74.01448
		26.52011	15.4043	23.6098	75.8794
		36.89042	13.77084		69.57983
		33.92094	16.12565	27.40673	73.361
		31.04027	15.00282	31.16734	106.9936
		31.70141	13.88737		89.38053
		33.37136	15.00834	28.67647	103.1224
		33.79501	16.26374		73.81974
		27.3039	15.47938	33.69617	60.35743
		41.16517	13.31593		55.08407
		42.77305	14.25414	33.63775	60.06628
		39.18161	14.13102	31.63597	72.51265
		36.0424	12.8652		83.36538
		38.32071	14.33138	29.33473	55.37435
		34.07407	16.25616		60.88678
		33.93939	15.80052	31.34465	64.80655
		26.42441	14.8343		74.10192
		26.15457	14.06074	32.111	96.05954
		25.21008	16.27517	30.39821	93.65079
		25.53897	15.16147		93.72727
		30.95362	15.67649	30.95357	86.89884
		31.51042	14.83254		93.43434
		23.27069	14.32347	29.70847	106.6289
		25.25126	15.13966		142.2201
		30.9816	15.55671	32.16403	75.63786
		27.67149	15.8142	28.64737	106.7918
		34.72631	16.23838		107.8362
		34.87621	13.79697	28.62414	69.46494
		30.68982	16.22783		122.0109
		41.47497	15.72008	29.42299	98.14666
		33.78378	15.26882		100.258
		37.09091	16.72942	31.86058	103.4711
		37.75281	14.04464		117.2575
		38.42105	14.98681		73.32714
		35.30086	14.59205		102.9683
		26.13502	14.45209		68.13769
		39.76055	15.06091		74.32647
		37.2022	15.88738		84.73862
		32.72905	15.65856		81.7292
		41.58299	13.28163		92.7065
		25.16309	15.37172		83.66854
		31.24051	17.75654		66.83007
		27.02837	14.86414		79.54939
		22.16391	15.16325		73.6798
		22.20869	14.94873		88.27362
		27.95561	13.5094		83.62903
		29.35597	15.16304		96.76871
		29.43992	16.17236		89.93289
		34.77765			218.2903
		34.71883			90.48866
		32.39689			124.5585
		38.61265			98.26958
		25.56515			106.4267
		41.7223			124.5629
		38.6392			90.38282
		39.21794			75.22046
		37.54993			70.42735
		42.77027			76.55709
		41.27747			73.43336
		44.2577			72.62295
		44.49153			77.14988
		42.03368			71.12342
		42.82001			64.3715
		35.19241			129.193
		25.45698			61.60788
		32.08528			101.9672
		25.31063			95.2498
		32.358			69.06534
		29.7235			81.2446
		33.00464			120.6212
		25.25042			90.90164
		34.10685			92.38095
		34.04635			62.17133
		39.44954			61.66529
		40.67046			61.83074
		34.85477			61.55143
		40.45603			89.04236
		35.9292			48.39255
		38.62239			60.56701
		44.87773			55.15695
		35.8725			46.47636
		32.48657			101.9214
		41.68236			44.05286
		42.21802			59.41065
		44.27481			48.41202
		41.48387			65.22911
		38.78087			61.3165
		39.98862			54.37202
		27.82356			72.7492
		28.12654			100.5405
		21.04642			88.91731
		25.68637			72.99679
		35.80547			78.16291
		28.87538			89.57952
		34.37685			70.43478
		32.33861			78.43643
		31.57328			70.94536
		48.48714			69.00161
		40.15526			146.3374
		45.08632			82.17822
		42.20588			66.24662
		41.70338			64.57961
		43.56006			56.79414
		41.50815			55.61224
		51.3613			52.13442
		44.59854			68.54369
		52.46914			44.47257
		46.46539			46.69052
		44.53412			53.32278
		44.92548			49.91749
		43.45404			62.71478
		53.20271			53.80711
		26.01829			76.00342
		32.45168			93.41421
		22.34968			74.51923
		28.84964			75.87413
		37.20272			80.06814
		33.55263			106.9581
		37.41935			68.66554
		33.88515			64.0884
		25.55596			92.02773
		41.16915			129.1181
		34.62749			54.41055
		40			53.32198
		40.29674			63.96161
		39.64242			56.52557
		42.34483			46.85864
		44.13085			59.2955
		48.7108			80.91068
		39.38679			45.97315
		44.77825			45.80357
		43.47826			49.4958
		45.58621			46.1402
		32.72395			61.61616
		36.57565			51.41509
		46.10969			49.70906
					76.33452
		26.93841			81.68317
		31.20205			74.35691
		29.03053			85.41114
		33.90929			76.11065
		30.33764			72.55575
		33.21937			75.74468
		38.9487			105.6215
		43.02103			81.22232
		43.92265			104.6774
		39.0665			150.5467
		45.85366			104.3616
		44.78528			66.90196
		46.55415			52.14777
		45.89938			60.15101
		39.55971			52.61324
		41.55755			54.79798
		41.53953			48.3871
		44.8618			114.427
		44.82531			52.00341
		40.47773			47.08949
		43.69274			51.11111
		43.5915			67.78774
		46.51626			54.54545
		30.77699			62.02429
		31.97382			83.66376
		32.96538			83.25243
		27.6645			77.32372
		31.643			73.27303
		35.39421			95.24194
		38.92145			89.00236
		33.66337			62.20017
		36.72316			74.39222
		41.79202			69.6124
		37.19154			68.02074
		31.74863			55.46075
		35.49469			55.37543
		42.73859			58.70911
		43.45048			56.26715
		44.68223			47.63912
		38.34758			50.92593
		41.8946			52.9511
		39.72527			42.95533
		44.40768			51.05664
		38.70072			44.88449
		39.45289			57.55627
		35.69097			46.01701
		31.17761			58.65169
		28.47956			76.89713
		30.31038			76.19835
		24.80331			82.52818
		30.63063			96.35231
		28.64583			79.22078
		30.16605			92.70927
		32.72018			126.1674
		31.06842			68.40467
		39.58749			79.06977
		40.76355			87.13592
		42.7972			57.52427
		43.35421			75.65147
		44.02054			60.86595
		40.50225			53.82675
		43.79408			48.45962
		44.35262			46.65052
		49.14894			56.07553
		40.50225			64.68085
		43.23944			57.46528
		41.4361			51.98728
		47.74965			50.04299
		39.53751			52.29794
		45.71226			46.9592
		37.82708			65.75663
		28.88048			74.06484
		26.08904			96.85908
		31.57076			73.33333
		23.44799			76.70311
		25.21503			113.7469
		29.16667			118.8088
		29.58104			65.89786
		31.98404			114.5591
		36.74197			96.24183
		38.87776			60.46706
		35.59127			72.29115
		41.47997			83.04042
		35.10989			55.80848
		37.53165			54.24893
		41.28562			49.34612
		39.80782			54.98282
		43.97516			52.60017
		41.2031			78.91715
		40.69628			49.61373
		37.00234			51.52042
		38.71352			50.32154
		50.03534			46.1474
		42.45176			52.79661
		34.11596			65.46823
		29.7081			62.83784
		29.07088			72.02797
		25.8725			80.18787
		36.53319			106.6116
		36.1064			81.50289
		27.64475			84.94533
		38.82006			87.61988
		34.31953			85.74057
		35.55298			107.0456
		42.28496			68.17063
		44.51872			80.59322
		44.8468			62.01754
		42.71186			89.41274
		43.76731			62.73393
		43.42629			55.42763
		46.31728			65.90909
		43.78453			56.57895
		44.85981			62.19201
		43.19944			46.76198
		40.4703			62.27233
		44.24899			72.97778
		46.14878			56.71277
		40			72.98617
		33.13984			74.59416
		28.83342			70.86743
		27.81553			76.89211
		30.20208			79.53637
		30.68756			84.96732
		29.72832			98.98734
		32.58488			147.0882
		37.79037			73.10287
		24.11084			77.1978
		32.74291			101.1905
		34.5576			78.75289
		39.37762			117.9669
		35.45168			66.80851
		39.19098			65.52007
		33.97503			55.47264
		33.5729			71.49644
		42.24599			60.35058
		33.16384			48.05085
		38.55908			53.25103
		33.26382			58.93019
		36.46802			65.05246
		34.7619			73.91975
		35.02403			101.9108
		38.70072			51.32475
		36.73679			91.78862
		32.75109			56.73077
		31.04201			66.1512
		31.97176			69.45774
		31.75514			78.04255
		31.20638			88.07829
		30.64763			92.11585
		26.97008			75.71429
		27.74086			79.51143
		23.74735			95.98662
		29.77178			86.29808
					133.0166
		32.34463			80.99511
		37.92896			93.84486
		32.89037			85.14851
		42.09845			108.1214
		39.47826			81.11831
		39.64891			79.3345
		37.40964			105.9677
		28.73612			72.96099
		36.52122			73.33333
		37.26959			70.72961
		37.44213			61.71244
		32.03523			88.15359
		36.87839			66.90763
Figure 6e									Figure 6e
	0.5% DMSO	0.5% DMSO	0.5% DMSO	500 nM ABT263	500 nM ABT263	500 nM ABT263			Table Analyzed	% apoptotic cells
M0	19.3	23.3	15	21.3	18.4	27.7
M1	38.4	27.9	25.5	28.9	40	33			Two-way ANOVA	Ordinary
M2	8.4	10.6	7.9	9.3	5	8.2			Alpha	0.05
PC	12.3	14	14.5	11.3	17.6	19.9									Šídák's multiple comparisons test	Mean Diff.	95.00% CI of diff.	Below threshold?	Summary	Adjusted P Value
Sen(Ac-LDL)	12.6	16	13.9	55.3	50	51.8			Source of Variation	% of total variation	P value	P value summary	Significant?
Sen(IR)	25.5	28	26	88.1	87.5	89			Interaction	29.02	<0.0001	****	Yes		0.5% DMSO - 500 nM ABT263
									Row Factor	52.46	<0.0001	****	Yes		M0	-3.267	-11.79 to 5.256	No	ns	0.864
									Column Factor	16.69	<0.0001	****	Yes		M1	-3.367	-11.89 to 5.156	No	ns	0.8471
															M2	1.467	-7.056 to 9.990	No	ns	0.9973
									ANOVA table	SS	DF	MS	F (DFn, DFd)	P value	PC	-2.667	-11.19 to 5.856	No	ns	0.9425
									Interaction	5044	5	1009	F (5, 24) = 76.06	P<0.0001	Sen(Ac-LDL)	-38.2	-46.72 to -29.68	Yes	****	<0.0001
									Row Factor	9121	5	1824	F (5, 24) = 137.5	P<0.0001	Sen(IR)	-61.7	-70.22 to -53.18	Yes	****	<0.0001
									Column Factor	2902	1	2902	F (1, 24) = 218.7	P<0.0001
									Residual	318.4	24	13.27
Figure 6h					Figure 6h
	Young	Old			Table Analyzed	% P21+F4/80+ cells in liver
Veh	1.613987895	56.56618611
Veh	3.772102161	85.61983471			Two-way ANOVA	Ordinary
Veh	1.613232591	38.53968254			Alpha	0.05
Veh	0.8431434935	17.86503936
Veh	6.79285971	20.30720128			Source of Variation	% of total variation	P value	P value summary	Significant?		Šídák's multiple comparisons test	Predicted (LS) Mean diff.	95.00% CI of diff.	Below threshold?	Summary	Adjusted P Value
Veh	0.4211370701				Interaction	11.13	0.0283	*	Yes
ABT-263	0.2139495079	8.303491495			Row Factor	42.82	0.0002	***	Yes		Vehicle - ABT-263
ABT-263	1.84457212	29.30469603			Column Factor	13.56	0.0168	*	Yes		Young	1.444	-18.22 to 21.11	No	ns	0.9805
ABT-263	0.4405286344	14.19166057									Old	29.32	8.695 to 49.94	Yes	**	0.0053
ABT-263	1.334235715	1.883780332			ANOVA table	SS (Type III)	DF	MS	F (DFn, DFd)	P value
ABT-263	0.1702508961	24.22680412			Interaction	1110	1	1110	F (1, 19) = 5.638	P=0.0283
ABT-263	2.389965115	8.858550606			Row Factor	4269	1	4269	F (1, 19) = 21.69	P=0.0002
					Column Factor	1352	1	1352	F (1, 19) = 6.867	P=0.0168
Figure 6i					Figure 6i
	Young	Old			Table Analyzed	Spleen weight
Veh	0.2473614776	0.3133245383
Veh	0.2473614776	0.3265171504			Two-way ANOVA	Ordinary
Veh	0.2341688654	0.5277044855			Alpha	0.05
Veh	0.2539577836	0.5244063325
Veh	0.3199208443	0.669525066			Source of Variation	% of total variation	P value	P value summary	Significant?		Šídák's multiple comparisons test	Predicted (LS) Mean diff.	95.00% CI of diff.	Below threshold?	Summary	Adjusted P Value
Veh	0.2473614776				Interaction	5.774	0.132	ns	No
					Row Factor	40.58	0.0005	***	Yes		Vehicle - ABT-263
ABT-263	0.2176781003	0.2770448549			Column Factor	13.43	0.0268	*	Yes		Young	0.03078	-0.09394 to 0.1555	No	ns	0.803
ABT-263	0.2110817942	0.194591029									Old	0.148	0.01716 to 0.2788	Yes	*	0.0255
ABT-263	0.2275725594	0.3957783641			ANOVA table	SS (Type III)	DF	MS	F (DFn, DFd)	P value
ABT-263	0.2176781003	0.4353562005			Interaction	0.01962	1	0.01962	F (1, 19) = 2.477	P=0.1320
ABT-263	0.2308707124	0.4122691293			Row Factor	0.1379	1	0.1379	F (1, 19) = 17.41	P=0.0005
ABT-263	0.2605540897	0.2308707124			Column Factor	0.04565	1	0.04565	F (1, 19) = 5.763	P=0.0268
Figures 6j					Figure 6j-l
Gene	Condition	Young	Old		Table Analyzed	Il6
Il6	Veh	1.354509251	5.882883773
Il6	Veh	1.276627413	1.561691607		Two-way ANOVA	Ordinary
Il6	Veh	0	16.04274952		Alpha	0.05
Il6	Veh	1.710333184	1.469889877
Il6	Veh	0	1.291391732		Source of Variation	% of total variation	P value	P value summary	Significant?			Bonferroni's multiple comparisons test	Predicted (LS) Mean diff.	95.00% CI of diff.	Below threshold?	Summary	Adjusted P Value
Il6	Veh	1.658530151			Interaction	12.7	0.0748	ns	No
Il6	ABT	0.525802784	1.033065283		Row Factor	8.733	0.1345	ns	No			Vehicle - ABT-263
Il6	ABT	0.7936921396	0.418714062		Column Factor	13.65	0.0655	ns	No			Young	0.08548	-4.054 to 4.225	No	ns	>0.9999
Il6	ABT	0.6439711101	0.4253015358									Old	4.732	0.3907 to 9.073	Yes	*	0.0314
Il6	ABT	1.456877218	0.6683692605		ANOVA table	SS (Type III)	DF	MS	F (DFn, DFd)	P value
Il6	ABT	1.34875446	0		Interaction	30.84	1	30.84	F (1, 19) = 3.553	P=0.0748
Il6	ABT	0.7180510889	0.5605513955		Row Factor	21.21	1	21.21	F (1, 19) = 2.443	P=0.1345
Isg15	Veh	0.131946973	9.973783557		Column Factor	33.16	1	33.16	F (1, 19) = 3.820	P=0.0655
Isg15	Veh	0.1567861162	79.85757467
Isg15	Veh	1.495960927	8.708240528		Table Analyzed	Isg15
Isg15	Veh	1.225417063	12.15365357
Isg15	Veh	2.303010844	28.60798472		Two-way ANOVA	Ordinary
Isg15	Veh	0.6868780775			Alpha	0.05
Isg15	ABT	0.004790889393	0.06865746189
Isg15	ABT	0.007459551824	0.2144186963		Source of Variation	% of total variation	P value	P value summary	Significant?		Šídák's multiple comparisons test	Predicted (LS) Mean diff.	95.00% CI of diff.	Below threshold?	Summary	Adjusted P Value
Isg15	ABT	0.005202699031	0.07208547703		Interaction	15.03	0.0351	*	Yes
Isg15	ABT	0.0000674	0.6551727168		Row Factor	16.36	0.0287	*	Yes		Group A - Group B
Isg15	ABT	0.1054887145	2.099039847		Column Factor	17.36	0.0248	*	Yes		Row 1	0.9788	-18.43 to 20.39	No	ns	0.9908
Isg15	ABT	0.004376642836	0.4266586624								Row 2	27.27	6.915 to 47.63	Yes	**	0.0084
Il18	Veh	0.202093146	0.8745002119		ANOVA table	SS (Type III)	DF	MS	F (DFn, DFd)	P value
Il18	Veh	0.2323591428	5.771156191		Interaction	987.5	1	987.5	F (1, 19) = 5.149	P=0.0351
Il18	Veh	2.649738229	0.6694977526		Row Factor	1075	1	1075	F (1, 19) = 5.603	P=0.0287
Il18	Veh	0.9516578346	0.950996712		Column Factor	1140	1	1140	F (1, 19) = 5.944	P=0.0248
Il18	Veh	1.619592128	1.866815737
Il18	Veh	0.3445595192			Table Analyzed	Il18
Il18	ABT	0.01949638243	0.1606755126
Il18	ABT	0.0298687224	0.4083301036		Two-way ANOVA	Ordinary
Il18	ABT	0.02165197661	0.1486513764		Alpha	0.05
Il18	ABT	0.0003888703342	0.1405622319
Il18	ABT	0.3091495332	0.9269577007		Source of Variation	% of total variation	P value	P value summary	Significant?		Šídák's multiple comparisons test	Predicted (LS) Mean diff.	95.00% CI of diff.	Below threshold?	Summary	Adjusted P Value
Il18	ABT	0.03478623348	0.1033903015		Interaction	2.414	0.4138	ns	No
Ccl4	Veh	0.1635025624	1.882449916		Row Factor	6.405	0.1895	ns	No		Vehicle - ABT-263
Ccl4	Veh	0.249573241	12.12164202		Column Factor	27.64	0.0108	*	Yes		Young	0.9308	-0.6350 to 2.497	No	ns	0.3033
Ccl4	Veh	2.556646209	1.572502133								Old	1.712	0.06968 to 3.354	Yes	*	0.0404
Ccl4	Veh	0.9595163841	1.706754755		ANOVA table	SS (Type III)	DF	MS	F (DFn, DFd)	P value
Ccl4	Veh	1.72234027	4.232987708		Interaction	0.8715	1	0.8715	F (1, 19) = 0.6982	P=0.4138
Ccl4	Veh	0.3484213337			Row Factor	2.312	1	2.312	F (1, 19) = 1.852	P=0.1895
Ccl4	ABT	0.01396449192	0.1136394921		Column Factor	9.976	1	9.976	F (1, 19) = 7.992	P=0.0108
Ccl4	ABT	0.01921894375	0.1561131038
Ccl4	ABT	0.01379372722	0.3995643681		Table Analyzed	Ccl4
Ccl4	ABT	0.000309	0.1620385353
Ccl4	ABT	0.1918183907	0.1365565767		Two-way ANOVA	Ordinary
Ccl4	ABT	0.02442765631	0.8638857266		Alpha	0.05
					Source of Variation	% of total variation	P value	P value summary	Significant?		Šídák's multiple comparisons test	Predicted (LS) Mean diff.	95.00% CI of diff.	Below threshold?	Summary	Adjusted P Value
					Interaction	8.973	0.1043	ns	No
					Row Factor	12.32	0.0601	ns	No		Veh - ABT-263
					Column Factor	23.8	0.012	*	Yes		Young	0.9561	-2.030 to 3.942	No	ns	0.6938
											Old	3.998	0.8658 to 7.130	Yes	*	0.0118
					ANOVA table	SS (Type III)	DF	MS	F (DFn, DFd)	P value
					Interaction	13.22	1	13.22	F (1, 19) = 2.911	P=0.1043
					Row Factor	18.15	1	18.15	F (1, 19) = 3.997	P=0.0601
					Column Factor	35.06	1	35.06	F (1, 19) = 7.721	P=0.0120
Figure 6k
				Table Analyzed	ORO
				Two-way ANOVA	Ordinary
Young	Old	Condition		Alpha	0.05
13.8	39.6	Veh
13.6	29.6	Veh		Source of Variation	% of total variation	P value	P value summary	Significant?		Bonferroni's multiple comparisons test	Predicted (LS) Mean diff.	95.00% CI of diff.	Below threshold?	Summary	Adjusted P Value
16	12.6	Veh		Interaction	5.264	0.2166	ns	No
15.3	24.9	Veh		Age	8.269	0.1254	ns	No		Vehicle - ABT-263
23.06	23.99	Veh		drug	25.19	0.0113	*	Yes		Young	5.205	-6.484 to 16.89	No	ns	0.5869
15.8										Old	13.97	2.117 to 25.83	Yes	*	0.0195
				ANOVA table	SS (Type III)	DF	MS	F (DFn, DFd)	P value
8.8	19.3	ABT-263		Interaction	113.7	1	113.7	F (1, 20) = 1.628	P=0.2166
12.8	35.6	ABT-264		Age	178.6	1	178.6	F (1, 20) = 2.558	P=0.1254
14	2.9	ABT-265		drug	543.9	1	543.9	F (1, 20) = 7.790	P=0.0113
9.48	12.92	ABT-266
13.78	1.5	ABT-267
7.47	1.55	ABT-268
	11.39	ABT-269
