# Supplementary material for: p21+TREM2+ senescent macrophages fuel inflammaging and metabolic dysfunction-associated steatotic liver disease
Source: Nat Aging. 2026 Apr 16;6(4):792–815. doi: 10.1038/s43587-026-01101-6 (PMC13099426; doi:10.1038/s43587-026-01101-6)
Supplement: Supplementary file 16 — Statistical source data. [file 43587_2026_1101_MOESM16_ESM.csv]

Source Data						Statistics
Figure 7c						Figure 7c
129X1	BL6	BXD19				Table Analyzed	NASH clinical score		Dunn's multiple comparisons test	Mean rank diff.	Significant?	Summary	Adjusted P Value	A-?
0	3	2				Distribution assumption	No assumption		129X1 vs. BL6	-4.708	No	ns	0.3298	B	BL6
2	0	3							129X1 vs. BXD19	-7.125	Yes	*	0.0464	C	BXD19
2	3	2				Kruskal-Wallis test
0	3	2				P value	0.0656		Test details	Mean rank 1	Mean rank 2	Mean rank diff.	n1	n2	Z
1	1	3				Exact or approximate P value?	Exact		129X1 vs. BL6	7.625	12.33	-4.708	8	6	1.389
1	0	2				P value summary	ns		129X1 vs. BXD19	7.625	14.75	-7.125	8	8	2.27
0		2				Do the medians vary signif. (P < 0.05)?	No
1		1				Number of groups	3
						Kruskal-Wallis statistic	5.299
Figure 7f							Figure 7f
Gene	Condition	CETP*×129X1	CETP*×C57BL/6	CETP*×BXD19			Table Analyzed	Cdkn1a
Cdkn1a	Control	0.8671169914	0.8368103815	0.5871199654
Cdkn1a	Control	1.289167922	0.6184211087	0.6920056243			Two-way ANOVA	Ordinary
Cdkn1a	Control	0.8437150865	0.8891490681	0.5535786066			Alpha	0.05
Cdkn1a	Sen(IR)	1.037114908	1.1226901	1.593689404
Cdkn1a	Sen(IR)	1.267096153	1.023426272	1.309728468			Source of Variation	% of total variation	P value	P value summary	Significant?		Šídák's multiple comparisons test	Mean diff.	95.00% CI of diff.	Below threshold?	Summary	Adjusted P Value
Cdkn1a	Sen(IR)	1.413770694	1.452178392	1.012295908			Interaction	9.395	0.2037	ns	No
Trem2	Control	0.9341321419	0.8875095758	0.7948836461			Row Factor	5.227	0.392	ns	No		Passage Control - Senescent (10 dpir)
Trem2	Control	1.003265855	1.025498756	1.207051668			Column Factor	54.43	0.0006	***	Yes		CETP*×129X1	-0.2393	-0.7098 to 0.2312	No	ns	0.457
Trem2	Control	1.062602004	0.9200248929	1.062835144									CETP*×C57BL/6	-0.418	-0.8885 to 0.05255	No	ns	0.0873
Trem2	Sen(IR)	1.462555519	1.743843807	1.526001291									CETP*×BXD19	-0.6943	-1.165 to -0.2238	Yes	**	0.0045
Trem2	Sen(IR)	1.068750034	1.28536055	1.949392455
Trem2	Sen(IR)	1.005894426	1.613581898	1.595226929
Gdf15	Control	0.8353589372	1.583989155	3.291047521			Table Analyzed	Gdf15
Gdf15	Control	0.9617045229	2.328544231	3.560189233
Gdf15	Control	1.20293654	1.637866101	3.934471393			Two-way ANOVA	Ordinary
Gdf15	Sen(IR)	1.351963429	2.890776105	7.822211313			Alpha	0.05
Gdf15	Sen(IR)	1.425246678	3.983629138	5.449880301									Šídák's multiple comparisons test	Mean diff.	95.00% CI of diff.	Below threshold?	Summary	Adjusted P Value
Gdf15	Sen(IR)	1.027074353	3.438855483	7.383706236			Source of Variation	% of total variation	P value	P value summary	Significant?
Mmp9	Control	0.7280184454	0.4301866714	0.449474571			Interaction	9.014	0.0038	**	Yes		Passage Control - Senescent (10 dpir)
Mmp9	Control	1.221522636	0.5904757682	1.269409835			Row Factor	67.77	<0.0001	****	Yes		CETP*×129X1	-0.2681	-1.653 to 1.117	No	ns	0.9367
Mmp9	Control	1.050458919	0.4160865517	0.50215049			Column Factor	17.33	<0.0001	****	Yes		CETP*×C57BL/6	-1.588	-2.972 to -0.2029	Yes	*	0.0237
Mmp9	Sen(IR)	9.319247994	7.322218774	16.40455815									CETP*×BXD19	-3.29	-4.675 to -1.905	Yes	****	<0.0001
Mmp9	Sen(IR)	6.02132754	10.43408859	14.15505698			ANOVA table	SS	DF	MS	F (DFn, DFd)	P value
Mmp9	Sen(IR)	7.852702523	9.408238372	16.1627278			Interaction	6.886	2	3.443	F (2, 12) = 9.187	P=0.0038
							Row Factor	51.76	2	25.88	F (2, 12) = 69.06	P<0.0001
							Column Factor	13.24	1	13.24	F (1, 12) = 35.33	P<0.0001
							Table Analyzed	Trem2					Šídák's multiple comparisons test	Mean diff.	95.00% CI of diff.	Below threshold?	Summary	Adjusted P Value
							Two-way ANOVA	Ordinary					Passage Control - Senescent (10 dpir)
							Alpha	0.05					CETP*×129X1	-0.1791	-0.6139 to 0.2558	No	ns	0.6208
													CETP*×C57BL/6	-0.6033	-1.038 to -0.1684	Yes	**	0.007
							Source of Variation	% of total variation	P value	P value summary	Significant?		CETP*×BXD19	-0.6686	-1.103 to -0.2338	Yes	**	0.0033
							Interaction	11.02	0.096	ns	No
							Row Factor	11.18	0.0933	ns	No
							Column Factor	54.74	0.0002	***	Yes
							Table Analyzed	Mmp9
							Two-way ANOVA	Ordinary				Šídák's multiple comparisons test	Mean diff.	95.00% CI of diff.	Below threshold?	Summary	Adjusted P Value
							Alpha	0.05
												Passage Control - Senescent (10 dpir)
							Source of Variation	% of total variation	P value	P value summary	Significant?	CETP*×129X1	-6.731	-9.183 to -4.279	Yes	****	<0.0001
							Interaction	9.418	<0.0001	****	Yes	CETP*×C57BL/6	-8.576	-11.03 to -6.124	Yes	****	<0.0001
							Row Factor	9.062	<0.0001	****	Yes	CETP*×BXD19	-14.83	-17.29 to -12.38	Yes	****	<0.0001
							Column Factor	79.06	<0.0001	****	Yes
Figure 7h				Figure 7h
Veh	ABT-263			Table Analyzed	mmouse weight
32.95165616	38.3844008
34.19604377	36.01702989			Column B	Data Set-B
34.56017821	34.22636214			vs.	vs.
35.53146498	32.86057023			Column A	Data Set-A
37.53446601	30.49322549
37.01860888	32.10179985			Unpaired t test with Welch's correction
37.50412147	33.49796246			P value	0.0232
38.14161834	33.64971131			P value summary	*
39.78048493	35.04584775			Significantly different (P < 0.05)?	Yes
	31.7072424			One- or two-tailed P value?	Two-tailed
				Welch-corrected t, df	t=2.50, df=16.9
Figure 7I
Veh	ABT-263			Table Analyzed	Food intake
78.41919066	87.75729993
85.64875368	80.52786771			Column B	Data Set-B
88.9621835	89.2634044			vs.	vs.
80.67841276	90.76950886			Column A	Data Set-A
83.16377941	85.85161673
81.42760654				Unpaired t test with Welch's correction
				P value	0.1442
				P value summary	ns
				Significantly different (P < 0.05)?	No
				One- or two-tailed P value?	Two-tailed
				Welch-corrected t, df	t=1.61, df=8.46
Figure 7J			Figure 7J
Veh	ABT-263		Table Analyzed	Spleen
0.211479928	0.1716365037
0.211479928	0.2016754022		Column B	Data Set-B
0.2317084317	0.211479928		vs.	vs.
0.2825851487	0.2070599948		Column A	Data Set-A
0.2623571785	0.2219007046
0.272164372	0.2519364018		Unpaired t test with Welch's correction
0.2923928757	0.2623571785		P value	0.0468
0.272164372	0.2604150543		P value summary	*
0.2620904032	0.2421286748		Significantly different (P < 0.05)?	Yes
	0.2317084317		One- or two-tailed P value?	Two-tailed
			Welch-corrected t, df	t=2.15, df=16.7
Figure 7k			Figure 7k
2.61	0.91		Table Analyzed	tnfa
2.41	0
2.21	0.15		Column A	Data Set-A
0.43	0.15		vs.	vs.
1.36	0		Column B	Data Set-B
1.79	1.79
0.43	2.21		Unpaired t test with Welch's correction
2.21	2.21		P value	0.0294
3.02	0.43		P value summary	*
	1.79		Significantly different (P < 0.05)?	Yes
			One- or two-tailed P value?	One-tailed
			Welch-corrected t, df	t=2.03, df=16.9
Figure 7l											Figure 7n				Figure 7n
7.423100546	6.498518688		Figure 7l								Gene	Veh	ABT		Table Analyzed	Cdkn1a
6.861747275	5.329583053		Table Analyzed	liver weight							Cdkn1a	0.4735787473	0.4208024504
6.564560249	5.131458369										Cdkn1a	0.4771491983	0.07770936107		Column B	ABT-263
6.505122844	5.111645901		Column B	Data Set-B							Cdkn1a	0.4809472441	0.5431968306		vs.	vs.
6.538143625	5.118250057		vs.	vs.							Cdkn1a	1.092652202	0.3647199928		Column A	Vehicle
6.511727	5.012583559		Column A	Data Set-A							Cdkn1a	0.8892071842	0.2686084364
6.346623097	4.946541998										Cdkn1a	1.293240245	0.1329398367		Unpaired t test
6.373039721	4.821063031		Unpaired t test with Welch's correction								Cdkn1a		0.1636830013		P value	0.0163
6.201331662	4.272918073		P value	<0.0001							Cdkn1a	1.849775209	0.7975949776		P value summary	*
	4.074793389		P value summary	****							Cdkn1a	1.497909352	1.25925614		Significantly different (P < 0.05)?	Yes
			Significantly different (P < 0.05)?	Yes							Cdkn1a	1.612751297	1.024439006		One- or two-tailed P value?	Two-tailed
			One- or two-tailed P value?	Two-tailed							Cdkn2a	1.518889233	1.057838038		t, df	t=2.67, df=17
			Welch-corrected t, df	t=6.55, df=14.3							Cdkn2a	0.707981318	1.36555419
											Cdkn2a	0.9785640219	0.5716921914		Table Analyzed	Cdkn2a
Figure 7q			Figure 7q								Cdkn2a	0.7919494877	0.6302246636
Vehicle	ABT-263		Table Analyzed	NAD							Cdkn2a	1.485964058	0.890486713		Column B	ABT-263
0.66	4.83										Cdkn2a	0.5166518809	0.91423		vs.	vs.
2.27	6.34		Column B	ABT-263							Cdkn2a	1.1	0.95		Column A	Vehicle
1.4	4.45		vs.	vs.							Cdkn2a	0.9	0.975
4.73	1.98		Column A	Vehicle							Cdkn2a	1	0.71		Unpaired t test
4.71	4.45										Cdkn2a		0.802455		P value	0.3961
2.43	3.01		Unpaired t test with Welch's correction								Cd68	0.6229623755	0.1841571945		P value summary	ns
2.63	5.94		P value	0.0627							Cd68	0.7991893559	0.3506916909		Significantly different (P < 0.05)?	No
3.01	3.17		P value summary	ns							Cd68	0.8873028461	0.4414485858		One- or two-tailed P value?	Two-tailed
3.25	3.01		Significantly different (P < 0.05)?	No							Cd68	0.9738302934	0.4551942902		t, df	t=0.871, df=17
	3.27		One- or two-tailed P value?	Two-tailed							Cd68	1.091197462	0.4855053309
			Welch-corrected t, df	t=1.99, df=16.9							Cd68	1.182659265	0.8332011631		Table Analyzed	Cd68
											Cd68	1.380738391	0.5565248039
Figure 7r			Figure 7r								Cd68	1.327870297	0.547184774		Column B	ABT-263
Vehicle	ABT-263		Table Analyzed	nafld score							Cd68	0.5595206626	0.6839369107		vs.	vs.
5	5										Cd68		0.8168120539		Column A	Vehicle
5	4		Column B	ABT-263							Cd38	0.6493719484	0.4725128097
5	4		vs.	vs.							Cd38	1.351349754	0.7450156488		Unpaired t test
5	3		Column A	Vehicle							Cd38	1.090762821	0.6985170479		P value	0.0011
5	3										Cd38	0.9741303559	0.7899799373		P value summary	**
5			Mann Whitney test								Cd38	0.8186573417	0.9541384825		Significantly different (P < 0.05)?	Yes
			P value	0.0152							Cd38	0.8721943196	0.4656671762		One- or two-tailed P value?	Two-tailed
			Exact or approximate P value?	Exact							Cd38	1.213530295	0.618649014		t, df	t=3.90, df=17
			P value summary	*							Cd38		0.4646941599
			Significantly different (P < 0.05)?	Yes							Cd38	1.173088452	0.7558765613		Table Analyzed	Cd38
			One- or two-tailed P value?	Two-tailed							Cd38	0.8569147122	0.5460936826
			Sum of ranks in column A,B	48 , 18							Trem2	0.7120842727	0.07378415545		Column B	ABT-263
			Mann-Whitney U	3							Trem2	0.8618899655	0.4452621586		vs.	vs.
											Trem2	1.332869808	0.3689587807		Column A	Vehicle
Figure 7s						Figure 7s					Trem2	0.5719688852	0.5935143064
Lipid droplet size			Lipid droplet area			Table Analyzed	Average size				Trem2	1.480448192	0.1202929847		Unpaired t test
8.124	4.999		20.512	10.073							Trem2	0.4846883923	0.1208855688		P value	0.0012
8.257	3.251		22.36	15.073		Column B	ABT-263				Trem2	0.9167155638	0.2820663273		P value summary	**
7.402	3.226		23.747	15.988		vs.	vs.				Trem2	1.188708094	0.4331732884		Significantly different (P < 0.05)?	Yes
6.732	4.662		23.449	11.476		Column A	Vehicle				Trem2	1.450626826	0.6648706287		One- or two-tailed P value?	Two-tailed
6.574	3.647		23.34	14.801							Trem2		0.100737974		t, df	t=3.89, df=17
6.933	3.163		22.27	14.575		Unpaired t test
8.278	5.128		21.626	20.773		P value	<0.0001								Table Analyzed	Trem2
7.937	5.473		21.199	19.092		P value summary	****
9.178	5.503		28.077	18.325		Significantly different (P < 0.05)?	Yes								Column B	ABT-263
8.009	5.455		26.584	17.456		One- or two-tailed P value?	Two-tailed								vs.	vs.
9.121	5.348		26.05	18.523		t, df	t=6.06, df=66								Column A	Vehicle
8.03	5.2		24.764	20.258
7.56	5.128		23.647	20.773		Table Analyzed	% area								Unpaired t test
7.215	4.423		23.992	15.259											P value	0.0001
6.934	5.487		24.619	20.867		Column B	ABT-263								P value summary	***
7.831	7.457		26.056	19.537		vs.	vs.								Significantly different (P < 0.05)?	Yes
7.676	8.555		23.272	20.246		Column A	Vehicle								One- or two-tailed P value?	Two-tailed
7.312	8.737		20.541	20.006											t, df	t=4.90, df=17
8.255	8.079		24.7	20.669		Unpaired t test
8.969	6.812		23.713	18.218		P value	<0.0001
7.765	7.957		24.448	20.576		P value summary	****
8.414	6.46		24.362	19.599		Significantly different (P < 0.05)?	Yes
7.573	8.529		23.277	26.54		One- or two-tailed P value?	Two-tailed
7.81			23.078			t, df	t=5.88, df=66
7.524			18.482
8.526			18.215
8.427			18.062
7.028			14.602
7.412			18.539
7.091			20.437
7.615			21.48
8.641			26.513
13.026			30.609
13.165			31.242
12.024			32.118
10.319			30.406
12.178			32.515
10.311			30.052
7.361			23.143
7.085			22.712
7.21			21.753
7.413			23.551
8.993			23.782
7.312			22.935
8.125			22.206
