# Supplementary material for: p21+TREM2+ senescent macrophages fuel inflammaging and metabolic dysfunction-associated steatotic liver disease
Source: Nat Aging. 2026 Apr 16;6(4):792–815. doi: 10.1038/s43587-026-01101-6 (PMC13099426; doi:10.1038/s43587-026-01101-6)
Supplement: Supplementary file 17 — Statistical source data. [file 43587_2026_1101_MOESM17_ESM.csv]

Source Data						Statistics
Figure 8b						Figure 8b
Donor index	Gene	Control	Sen(IR)	Sen(Doxo)		Table Analyzed	CDKN1A
A	CDKN1A	0.5503140332	1.606519211	1.182810377		Distribution assumption	Normal (Gaussian)
B	CDKN1A	0.8965794899	2.218285399	1.98100282
C	CDKN1A	0.3762151077	1.369476196	0.837323014		Repeated measures ANOVA summary
D	CDKN1A	0.1487121001	0.9331707831	0.4865714159		Assume sphericity?	No		Tukey's multiple comparisons test	Mean diff.	95.00% CI of diff.	Below threshold?	Summary	Adjusted P Value
E	CDKN1A	0.2962567711	0.9559925513	1.00287318		F	21.44		Control vs. Sen(IR)	-0.6591	-0.9959 to -0.3222	Yes	**	0.001	A-B
F	CDKN1A	0.2336753951	0.8693945053	0.7536807905		P value	0.0002		Control vs. Sen(Doxo)	-0.4022	-0.7182 to -0.08622	Yes	*	0.0154	A-C
G	CDKN1A	1	1.238165048	0.8320465234		P value summary	***		Sen(IR) vs. Sen(Doxo)	0.2568	0.09111 to 0.4226	Yes	**	0.0049	B-C
H	CDKN1A	0.03913484671	0.3334966534	0.200725399		Statistically significant (P < 0.05)?	Yes
I	CDKN1A	0.04207142765	0.45059054	0.2245627609		Geisser-Greenhouse's epsilon	0.6933
J	CDKN1A	0.07381825757	0.2723231318	0.1774933286		R squared	0.7043
A	CDKN2A	1.711939449	1.750295964	2.442693593
B	CDKN2A	1.191113605	0.9628523184	1.988702477		Table Analyzed	CDKN2A
C	CDKN2A	0.1019743309	0.03125481521	0.09385926083		Distribution assumption	Normal (Gaussian)
D	CDKN2A	0.08506154494	0.1089518449	0.08373462377
E	CDKN2A	0.3158497683	0.1816230441	0.8982726714		Repeated measures ANOVA summary			Tukey's multiple comparisons test	Mean diff.	95.00% CI of diff.	Below threshold?	Summary	Adjusted P Value
F	CDKN2A	0.2223001617	0.1364171835	0.6503282004		Assume sphericity?	No		Control vs. Sen(IR)	0.1434	-0.01171 to 0.2985	No	ns	0.0694	A-B
G	CDKN2A	1	0.8044499583	0		F	2.038		Control vs. Sen(Doxo)	-0.1423	-0.6118 to 0.3271	No	ns	0.6853	A-C
H	CDKN2A	0.5671342348	0.004517798732	0.6683716446		P value	0.1832		Sen(IR) vs. Sen(Doxo)	-0.2857	-0.7590 to 0.1875	No	ns	0.2624	B-C
I	CDKN2A	0.2097774282	0	0		P value summary	ns
J	CDKN2A	0.009211054388	0	0.01147371482		Statistically significant (P < 0.05)?	No
A	TREM2	1.180107578	1.918890258	1.254852497		Geisser-Greenhouse's epsilon	0.5828
B	TREM2	2.057750352	2.177718896	2.193863854		R squared	0.1846
C	TREM2	1.010813817	1.214578386	0.8497802598
D	TREM2	0.4632084841	1.202328658	0.7555297514		Repeated measures ANOVA summary
E	TREM2	1.14358143	2.356520686	1.151246243		Assume sphericity?	No
F	TREM2	0.9853064191	1.34167056	0.9756465352		F	7.723		Tukey's multiple comparisons test	Mean diff.	95.00% CI of diff.	Below threshold?	Summary	Adjusted P Value
G	TREM2	1	0.8820377521	0.6910426711		P value	0.0138		Control vs. Sen(IR)	-0.3669	-0.7270 to -0.006790	Yes	*	0.0461	A-B
H	TREM2	0.4248716333	0.4458725388	0.5249723126		P value summary	*		Control vs. Sen(Doxo)	-0.01823	-0.1622 to 0.1257	No	ns	0.9339	A-C
I	TREM2	0.3439781888	0.491806658	0.3760855057		Statistically significant (P < 0.05)?	Yes		Sen(IR) vs. Sen(Doxo)	0.3487	0.01924 to 0.6781	Yes	*	0.0388	B-C
J	TREM2	0.3687868	0.6161534986	0.3876683348		Geisser-Greenhouse's epsilon	0.6259
A	GDF15	0.6542109546	2.274515451	2.310854921		R squared	0.4618
B	GDF15	1.461687033	2.558258478	4.19422576
C	GDF15	0.2826516293	1.369476196	1.244723448		Table Analyzed	GDF-15
D	GDF15	0.1126024063	0.9748057231	1.223783742		Distribution assumption	Normal (Gaussian)
E	GDF15	0.317166587	1.586161666	1.823953478					Tukey's multiple comparisons test	Mean diff.	95.00% CI of diff.	Below threshold?	Summary	Adjusted P Value
F	GDF15	0.2597178099	0.7616319771	1.236280642		Repeated measures ANOVA summary			Control vs. Sen(IR)	-0.7641	-1.201 to -0.3275	Yes	**	0.0022	A-B
G	GDF15	0.9403523617	1.397351129	1.090570374		Assume sphericity?	No		Control vs. Sen(Doxo)	-0.9252	-1.708 to -0.1425	Yes	*	0.0227	A-C
H	GDF15	0.05192730888	0.2517198555	0.1597276026		F	10.73		Sen(IR) vs. Sen(Doxo)	-0.1611	-0.6726 to 0.3504	No	ns	0.6659	B-C
I	GDF15	0.04699499204	0.4325830519	0.0928223383		P value	0.0046
J	GDF15	0.09102618303	0.2524971691	0.09325596326		P value summary	**
A	CD38	0.08637063334	0.350532965	0.3052537002		Statistically significant (P < 0.05)?	Yes
B	CD38	0.121027369	3.032437633	9.134895104		Geisser-Greenhouse's epsilon	0.6492
C	CD38	0.569743242	1.702568542	3.176966732		R squared	0.5439
D	CD38	0.901339359	2.312168813	4.217314748
E	CD38	0.92	1.04428	1.649203		Table Analyzed	CD38
F	CD38	1.0618	1.95992	7.826305		Distribution assumption	Normal (Gaussian)
G	CD38	1.04317	1.73198	3.482673
H	CD38	0.46513	0.4894	1.43228		Repeated measures ANOVA summary			Tukey's multiple comparisons test	Mean diff.	95.00% CI of diff.	Below threshold?	Summary	Adjusted P Value
I	CD38	0.45715	0.54286	1.69896		Assume sphericity?	No		Control vs. Sen(IR)	-0.7956	-1.572 to -0.01877	Yes	*	0.045	A-B
J	CD38	0.40183	0.81742	1.47071		F	9.374		Control vs. Sen(Doxo)	-2.837	-5.377 to -0.2967	Yes	*	0.0301	A-C
						P value	0.0121		Sen(IR) vs. Sen(Doxo)	-2.041	-3.946 to -0.1365	Yes	*	0.0366	B-C
						P value summary	*
						Statistically significant (P < 0.05)?	Yes
						Geisser-Greenhouse's epsilon	0.5265
						R squared	0.5102
Figure 8c						No statistics, N=1
LANE	p16	p21
1	75.55499286	51.2171555
2	45.47653965	82.34054679
3	59.41098293	112.3651646
4	47.05101083	140.8582737
5	63.69285185	90.68629995
Figure 8e			Figure 8e
Control	Sen(IR)
4.52	1.52		Table Analyzed	Data 1
9.75	0.5
3.43	0.25		Column B	Data Set-B
			vs.	vs.
			Column A	Data Set-A
			Unpaired t test
			P value	0.0305
			P value summary	*
			Significantly different (P < 0.05)?	Yes
			One- or two-tailed P value?	One-tailed
			t, df	t=2.59, df=4
