# Supplementary material for: p21+TREM2+ senescent macrophages fuel inflammaging and metabolic dysfunction-associated steatotic liver disease
Source: Nat Aging. 2026 Apr 16;6(4):792–815. doi: 10.1038/s43587-026-01101-6 (PMC13099426; doi:10.1038/s43587-026-01101-6)
Supplement: Supplementary file 19 — Statistical source data. [file 43587_2026_1101_MOESM19_ESM.csv]

Source Data						Statistics
Extended data figure 1b						Extended data figure 1b
Condition	Control	Sen(IR)	Sen(Doxo)
NT	93.5964052	111.990362	109.861143			Table Analyzed	p16-3MR % Viability (cells/volume)				Šídák's multiple comparisons test	Mean diff.	95.00% CI of diff.	Below threshold?	Summary	Adjusted P Value
NT	102.155229	90.816219	107.515723
NT	104.248366	97.1934307	82.6231346			Two-way ANOVA	Ordinary				NT - GCV (72 hours)
GSV	32.6388889	93.1961449	64.4492414			Alpha	0.05				P.Con (NaÏve)	58.31	23.42 to 93.21	Yes	**	0.0017
GSV	19.9003268	95.9427324	92.297474								MSen(IR)	10.25	-24.64 to 45.15	No	ns	0.8163
GSV	72.5163399	80.0975545	88.0964736			Source of Variation	% of total variation	P value	P value summary	Significant?	MSen(Doxo)	18.39	-16.51 to 53.28	No	ns	0.4284
						Interaction	18.71	0.0422	*	Yes
						Row Factor	18.71	0.0422	*	Yes
						Column Factor	35.64	0.0018	**	Yes
Extended data figure 1c						Extended data figure 1c
Condition	Control	Sen(IR)	Sen(Doxo)			Table Analyzed	p16-3MR % Anixen V +				Compare each cell mean with the other cell mean in that row
NT	1.00831947	0	0.79058327
NT	0.91597338	1.7073955	0.92972593			Two-way ANOVA	Ordinary				Number of families	1
NT	1.07570715	1.2926045	1.27969079			Alpha	0.05				Number of comparisons per family	3
GSV	3.7437604	0.81511254	2.08924807								Alpha	0.05
GSV	8.31114809	1.16237942	1.91004919			Source of Variation	% of total variation	P value	P value summary	Significant?
GSV	1.09567388	1.17202572	1.11103303			Interaction	16.64	0.1866	ns	No	Šídák's multiple comparisons test	Mean diff.	95.00% CI of diff.	Below threshold?	Summary	Adjusted P Value
						Row Factor	16.64	0.1866	ns	No
						Column Factor	15.2	0.0843	ns	No	NT - GCV (72 hours)
											P.Con (NaÏve)	-3.384	-6.900 to 0.1326	No	ns	0.0604
											MSen(IR)	-0.04984	-3.566 to 3.466	No	ns	>0.9999
											MSen(Doxo)	-0.7034	-4.220 to 2.813	No	ns	0.9309
						Extended data figure 1e
						Table Analyzed	Cdkn1a	Tukey's multiple comparisons test	Mean diff.	95.00% CI of diff.	Below threshold?	Summary	Adjusted P Value
Extended data figure 1e						Data sets analyzed	A-D	Control vs. Sen(IR)	-0.2063	-0.5076 to 0.09508	No	ns	0.205	A-B
Cdkn1a						Distribution assumption	Normal (Gaussian)	Control vs. LPS -> Sen(IR)	-0.4818	-0.7832 to -0.1805	Yes	**	0.004	A-C
Control	Sen(IR)	LPS -> Sen(IR)	IL-4 -> Sen(IR)			ANOVA summary		Control vs. IL-4 -> Sen(IR)	-0.2146	-0.5160 to 0.08672	No	ns	0.1818	A-D
0.9346211276	1.153019517	1.565420349	1.256115954			F	8.81	Sen(IR) vs. LPS -> Sen(IR)	-0.2755	-0.5769 to 0.02582	No	ns	0.0736	B-C
1.055364092	1.284735	1.623344695	1.127149256			P value	0.0065	Sen(IR) vs. IL-4 -> Sen(IR)	-0.008359	-0.3097 to 0.2930	No	ns	0.9997	B-D
1.010014781	1.181061657	1.256670236	1.260629393			Significant diff. among means (P < 0.05)?	Yes	LPS -> Sen(IR) vs. IL-4 -> Sen(IR)	0.2672	-0.03418 to 0.5685	No	ns	0.0835	C-D
						R squared	0.7677
Cdkn2a
Control	Sen(IR)	LPS -> Sen(IR)	IL-4 -> Sen(IR)			Table Analyzed	Cdkn2a		Tukey's multiple comparisons test	Mean diff.	95.00% CI of diff.	Below threshold?	Summary	Adjusted P Value
0.8469507725	0.2641379806	0.07599281351	0.3294114265			Data sets analyzed	A-D		Control vs. Sen(IR)	0.7261	0.5284 to 0.9238	Yes	****	<0.0001	A-B
1.142332734	0.2846022278	0.09300754581	0.3235472512			Distribution assumption	Normal (Gaussian)		Control vs. LPS -> Sen(IR)	0.9195	0.7218 to 1.117	Yes	****	<0.0001	A-C
1.010716493	0.2729946101	0.07258641754	0.2795831836						Control vs. IL-4 -> Sen(IR)	0.6892	0.4915 to 0.8868	Yes	****	<0.0001	A-D
						ANOVA summary			Sen(IR) vs. LPS -> Sen(IR)	0.1934	-0.004307 to 0.3911	No	ns	0.0552	B-C
						F	84.82		Sen(IR) vs. IL-4 -> Sen(IR)	-0.03694	-0.2346 to 0.1608	No	ns	0.9298	B-D
						P value	<0.0001		LPS -> Sen(IR) vs. IL-4 -> Sen(IR)	-0.2303	-0.4280 to -0.03263	Yes	*	0.024	C-D
						P value summary	****
						Significant diff. among means (P < 0.05)?	Yes
						R squared	0.9695
Extended data figure 1f
Control	Sen(IR)	LPS -> Sen(IR)	IL4->sen(IR)			Table Analyzed	Cell-cycle	Tukey's multiple comparisons test	Mean diff.	95.00% CI of diff.	Below threshold?	Summary	Adjusted P Value
10.3	1.08	1.56	0.97			Data sets analyzed	A-D	Control vs. Sen(IR)	10.12	9.342 to 10.89	Yes	****	<0.0001	A-B
11.9	1.14	1.65	0.97			Distribution assumption	Normal (Gaussian)	Control vs. LPS -> Sen(IR)	9.47	8.695 to 10.25	Yes	****	<0.0001	A-C
10.9	0.96	1.89	0.73					Control vs. IL4->sen(IR)	10.17	9.390 to 10.94	Yes	****	<0.0001	A-D
11.4	0.85	1.52	1.17			ANOVA summary		Sen(IR) vs. LPS -> Sen(IR)	-0.6475	-1.423 to 0.1279	No	ns	0.1143	B-C
						F	723.9	Sen(IR) vs. IL4->sen(IR)	0.0475	-0.7279 to 0.8229	No	ns	0.9977	B-D
						P value	<0.0001	LPS -> Sen(IR) vs. IL4->sen(IR)	0.695	-0.08040 to 1.470	No	ns	0.0845	C-D
						P value summary	****
						Significant diff. among means (P < 0.05)?	Yes
						R squared	0.9945
Extended data figure 1h
Genotype	Control	Sen(IR)	Sen(Doxo)			Extended data figure 1d
WT	0.99752843	5.66956093	6.60543372			Table Analyzed	Cd38 Expression				Compare each cell mean with the other cell mean in that row
WT	1.32756326	8.11776177	8.51052809
WT	0.67490832	7.13994815	8.50426735			Two-way RM ANOVA	Matching: Stacked				Number of families	1
CD38 -/-	0	0	0			Assume sphericity?	Yes				Number of comparisons per family	3
CD38 -/-	0	0	0			Alpha	0.05				Alpha	0.05
CD38 -/-	0	0	0
						Source of Variation	% of total variation	P value	P value summary	Significant?	Šídák's multiple comparisons test	Mean diff.	95.00% CI of diff.	Below threshold?	Summary	Adjusted P Value
						Time x Column Factor	19.48	<0.0001	****	Yes
						Time	19.48	<0.0001	****	Yes	WT - Cd38 KO
						Column Factor	58.41	0.0003	***	Yes	PC	1	-0.5537 to 2.554	No	ns	0.2707
						Subject	1.751	0.046	*	Yes	IR	6.976	5.422 to 8.529	Yes	****	<0.0001
											DOXO	7.873	6.320 to 9.427	Yes	****	<0.0001
Extended data figure 1i
Time (min)	Time	Wild-type Control			Wild-IR			Cd38 Control		Cd38 KO Sen(IR)
0 min	0	205447	212873	251677.5	183218.5	122759	98682.5	169045	178623	88633.5	122621	33240
1 min	1	209337	218438	254010	188076.5	126856.5	104094.5	170000	182062.5	92093.5	125175	36687
2 min	2	211897	224146.5	257054.5	190339	127804	104598.5	172532	182865	94301	126509.5	39710.5
3 min	3	216375	233448	261110	194602.5	132496	107893	178359.5	186505	98584.5	132441	48209
4 min	4	218340.5	240521.5	263546.5	196208	133562	107429.5	178595	187959	98613	133147	58486.5
5 min	5	221198.5	247801.5	266169	199239.5	137672.5	113942	181315	188692	101934.5	134060	70521.5
6 min	6	222140	253677	269304.5	200159.5	137686.5	113513	181377	192678	102592	135728	83643
7 min	7	224493	257013	274037.5	202762	141417	116066.5	184692	194332.5	104024.5	137161	99678.5
8 min	8	229026	269124	276695.5	207011	144406.5	119616.5	146773	199951.5	108225.5	140794	116986.5
9 min	9	232936	274515.5	280038	210292	146663	119783	153029.5	203744.5	110184	143860	127091
10 min	10	235517.5	281381	285720.5	212997.5	150282.5	123506.5	155764	204755.5	114170	145597.5	143666.5
11 min	11	233808.5	286461	282883	211628	150006	123935.5	155362.5	203980.5	112274.5	144276	148082
12 min	12	241885	297174.5	290322.5	218209.5	155418	117922	162518.5	210209	117679.5	149120.5	165591.5
13 min	13	242078.5	295797	291430	217545	155514.5	115755.5	161092.5	209662.5	118302	147833	172055
14 min	14	244867.5	307140	295485.5	220610.5	158663.5	121029	167273	212195	120447.5	149950.5	180983
15 min	15	247193	312268	298177.5	223953	161293.5	121832	169197	213489.5	121970	154511.5	191841
16 min	16	252265.5	318434	300447	227932	166075.5	125077	172719	217606.5	127734.5	155825.5	200706
17 min	17	252320.5	325347.5	304820.5	230652	168296.5	127195	174304	218603	129596	156552	207488
18 min	18	256092.5	332393	308752	233801	169570	129880.5	180034.5	221434	131624.5	160206.5	212354
19 min	19	256875	338829.5	310019	236542	172823.5	128600.5	182048.5	223545	131950	160615.5	221268
20 min	20	261533	344297.5	316358	240078.5	174969	132835.5	184048.5	227026	136206.5	165806	225109
21 min	21	263976	351543	318538	241726	178291	135147	185267	229615	137853	166498	228113
22 min	22	267941	359972	323507	246044	183252.5	139659	190720	235296	143978	167570	231531.5
23 min	23	268529.5	364443	328386.5	249948	185848.5	140407	194132.5	239241.5	145701.5	171882.5	234459.5
24 min	24	273318	369059	332573	251345	188422	144358	197453.5	242237	148718	174961.5	238022.5
25 min	25	276813.5	377875.5	338158	258992.5	193107.5	147514	202651	247926	152995	179238.5	242590.5
26 min	26	278965.5	378526	341355.5	257774.5	193349.5	147984.5	201668.5	247344.5	154137	177328	242548.5
27 min	27	280536	387059	347618.5	263566.5	197405	152040	206298	251476	156704	180726	243600.5
28 min	28	285748	390492.5	349141.5	265083	201454.5	152545.5	209427	252342	159169	183086.5	244182.5
29 min	29	287484.5	394132.5	351985.5	270155	202499	155971	210693	257954.5	164047.5	185661	246805
30 min	30	289533.5	402188	357618.5	273775	207993.5	158988	215281	261075.5	166608	189280	250279
31 min	31	292315.5	405392.5	360193.5	276356.5	211489	160483.5	219067	263193	167777.5	191827	249829.5
32 min	32	293492	406825	361591.5	280149	212035.5	162040.5	222243.5	265850.5	170622	191613	251373
33 min	33	298759.5	415891.5	370243	283257	217676.5	166878.5	214894.5	272184	175093.5	197385	255941
34 min	34	298717	416970.5	371695.5	284972.5	217205	157417.5	216298.5	271761	177868	197003.5	253276
35 min	35	302032	418126	374664.5	289249.5	220077	159466	217779.5	273297	178608.5	198858	253220.5
36 min	36	303610	423621.5	377052	290980	224984	159604.5	221766	278605.5	180263	200305	254659.5
37 min	37	304496	423697.5	379052.5	292821	226140	160615	223358	277394.5	182885.5	200713.5	254722
38 min	38	307783.5	427525	381613.5	295942	228611	165584	225392.5	283762	184768.5	206568.5	255387
39 min	39	307374.5	429857	385689	297803	230618	164912.5	228451.5	281380.5	186443	205447	257317.5
40 min	40	311542	434827	391344	304198.5	233829	168844	233365.5	288772.5	190893.5	210458	259886
41 min	41	313479.5	437089.5	394105.5	304613.5	236867.5	172276.5	221953.5	292108	192983.5	213849.5	259193.5
42 min	42	313866.5	436972	395281.5	303472	237525	171100	223669.5	292689.5	193973	211219	259692
43 min	43	315050.5	440778	400361.5	310032.5	241172	171972	227068	295375	197772.5	214935.5	259346
44 min	44	317423.5	446598.5	403129.5	313922	244950.5	173923.5	230271.5	298675.5	200692.5	216998	261366
45 min	45	320289.5	447616	407815.5	316808.5	246480.5	178194	233635.5	301084.5	202914.5	219012.5	262543
46 min	46	324400	454086.5	413247.5	320863.5	251933.5	182062	238673.5	305769.5	207703.5	223663	264391
47 min	47	328421	457671	417531.5	324510.5	256224	185896.5	242417.5	309486	210866.5	227725	267719.5
48 min	48	328504	456259.5	419670	326241.5	255941	186346.5	244127.5	310123	210652	226334	267062.5
49 min	49	332407	460156	421981.5	328988	260280	185813	245324	313098.5	213558.5	230548.5	268619
50 min	50	332725.5	462633.5	425137	332538.5	263546.5	192311.5	250169	316482.5	217994	233040	269789
51 min	51	334766.5	463864.5	427019	333680	264321	191563.5	251850	318807.5	220977	234479	270501
52 min	52	338117	468094.5	430549.5	337231	267927.5	194665	257117.5	320586.5	224078	236528.5	269692.5
53 min	53	339383	471505.5	435282.5	341770.5	270363	193266	259926	327887.5	225856	238881	271311
54 min	54	339860.5	472384.5	437892	343854	273034.5	192519.5	260564	325742.5	227026	240666.5	268121
55 min	55	340629	474779.5	442896	347861	276654	197468	265345.5	328836	231538.5	244147.5	271027.5
56 min	56	342857.5	479451	446273	351473.5	279450	198762	267920	335127	233932.5	244611	273380.5
57 min	57	346235	480156.5	449304.5	354588	282564.5	200478.5	271221.5	335542.5	237109.5	245975	273028
58 min	58	347314	479713.5	447532	356248.5	283512	202644	272321	336503.5	237600.5	247476	274854.5
59 min	59	348311.5	486545	457035	359024.5	287603	205689.5	277990	340497.5	241622.5	253512	275173.5
60 min	60	346712.5	484835.5	456696	359405	287153	207420	279443	344158.5	242155	254743.5	275215
Extended data figure 1k								Cdkn1a
Cdkn1a								Šídák's multiple comparisons test	Mean diff.	95.00% CI of diff.	Below threshold?	Summary	Adjusted P Value
	WT			Cd38 KO
CONTROL	1.02509473	0.93928835	1.03561692	1.21565986	1.31447555	1.07896552		WT - Cd38 KO
IR	1.8494958	1.81477285	1.715793	2.37403688	1.20316689	2.10552903		CONTROL	-0.203	-0.5908 to 0.1847	No	ns	0.2202
DOXO	2.04189985	1.83458282	1.6735175	2.11192546	2.11648972	1.84821172		IR	-0.1009	-2.708 to 2.507	No	ns	0.9924
								DOXO	-0.1755	-0.7327 to 0.3816	No	ns	0.6211
Il12b
	WT			Cd38 KO				Il12b
CONTROL	0.57939628	0.5886893	1.83191442	0.63383649	1.54598729	0.40475809		Šídák's multiple comparisons test	Mean diff.	95.00% CI of diff.	Below threshold?	Summary	Adjusted P Value
IR	2.16377854	2.55008426	1.81305388	0.91677703	1.98248926	2.7928493
DOXO	10.1812259	7.47269328	8.2120125	7.20229623	9.25057079	10.7499673		WT - Cd38 KO
								CONTROL	0.1385	-2.039 to 2.316	No	ns	0.9933
Il1b								IR	0.2783	-2.938 to 3.495	No	ns	0.9643
	WT			Cd38 KO				DOXO	-0.4456	-5.771 to 4.880	No	ns	0.9846
CONTROL	0.99096054	1.03855828	0.97048118	0.88725832	1.31832967	0.85585617
IR	1.06723616	1.20760808	1.52686182	1.75212112	1.22880669	2.36107493		Il1b
DOXO	1.22593377	2.23077213	2.75094538	2.989288	2.19679544	2.19071842		Šídák's multiple comparisons test	Mean diff.	95.00% CI of diff.	Below threshold?	Summary	Adjusted P Value
Il6	WT			Cd38 KO				WT - Cd38 KO
CONTROL	0.42006562	1.07660648	1.5033279	0.70625591	0.42702701	0.30968808		CONTROL	-0.02048	-1.106 to 1.065	No	ns	0.9991
IR	1.59203622	4.08106512	1.55003109	5.15633915	2.6425593	3.01526276		IR	-0.5134	-2.414 to 1.388	No	ns	0.5844
DOXO	3.20369973	7.1274966	11.8904787	6.15635263	5.44415314	5.68048479		DOXO	-0.3897	-2.745 to 1.965	No	ns	0.8782
Gdf15	WT			Cd38 KO				Il6
Control	1.07379484	0.90965394	1.01655123	0.84183114	0.90206138	0.71911019		Šídák's multiple comparisons test	Mean diff.	95.00% CI of diff.	Below threshold?	Summary	Adjusted P Value
IR	2.14310267	2.58435467	2.4940882	2.81621758	1.54035941	2.68516996
DOXO	2.73437142	3.04619761	3.3020945	2.04990509	2.19509574	2.22710126		WT - Cd38 KO
								CONTROL	0.519	-1.375 to 2.413	No	ns	0.554
Mmp9	WT			Cd38 KO				IR	-1.197	-5.725 to 3.331	No	ns	0.7323
CONTROL	0.31771407	1.00717984	1.67510609	0.86269757	8.5382269	0.79572737		DOXO	1.647	-17.09 to 20.38	No	ns	0.9258
IR	6.82224999	4.65696939	7.01396868	12.9359769	5.31852662	14.2511769
DOXO	10.2174376	9.80648522	13.1299307	15.5076497	3.29800275	4.9033724		Gdf15
								Šídák's multiple comparisons test	Mean diff.	95.00% CI of diff.	Below threshold?	Summary	Adjusted P Value
								WT - Cd38 KO
								Control	0.179	-0.1076 to 0.4656	No	ns	0.1931
								IR	0.05993	-2.462 to 2.582	No	ns	0.999
								DOXO	0.8702	-0.1517 to 1.892	No	ns	0.0717
								Mmp9
								Šídák's multiple comparisons test	Mean diff.	95.00% CI of diff.	Below threshold?	Summary	Adjusted P Value
								WT - Cd38 KO
								CONTROL	0.3523	0.1728 to 0.5319	Yes	**	0.0075
								IR	-0.09536	-1.266 to 1.075	No	ns	0.9762
								DOXO	0.04077	-1.272 to 1.353	No	ns	0.9987
