# Supplementary material for: p21+TREM2+ senescent macrophages fuel inflammaging and metabolic dysfunction-associated steatotic liver disease
Source: Nat Aging. 2026 Apr 16;6(4):792–815. doi: 10.1038/s43587-026-01101-6 (PMC13099426; doi:10.1038/s43587-026-01101-6)
Supplement: Supplementary file 20 — Statistical source data. [file 43587_2026_1101_MOESM20_ESM.csv]

Source Data						Statistics
Extended data figure 2b						Extended data figure 2b
Young	Old					Table Analyzed	Old bmdm
0.15	0.41
0.14	0.45					Column B	Old
0.66	0.4					vs.	vs.
						Column A	Young
						Unpaired t test
						P value	0.5812
						P value summary	ns
						Significantly different (P < 0.05)?	No
						One- or two-tailed P value?	Two-tailed
						t, df	t=0.599, df=4
Extended data figure 2c									Extended data figure 2c
Age	Gene	P.Control (Naive)	P.Control (Naive)	P.Control (Naive)	Sen(IR)	Sen(IR)	Sen(IR)
Young	Cdkn1a	0.8859362638	1.037359647	1.076704089	2.244954447	1.994783796	1.863776768		Table Analyzed	Cdkn1a (p21) expression
Old	Cdkn1a	0.6007285307	0.619126583	0.5630210047	2.676285388	2.371663778	2.201674701
Young	Cdkn2a	0.9623750169	1.085147513	0.9524774701	0.2314274642	0.1995722432	0.2211653844		Two-way ANOVA	Ordinary
Old	Cdkn2a	1.377129642	1.169843258	1.079721569	0.348223212	0.3255020086	0.2851073559		Alpha	0.05
Young	Gdf15	0.9135313414	1.22127341	0.8651952487	1.477065432	1.68761828	1.651332705
Old	Gdf15	0.8143887223	0.7480926338	0.8098781473	1.931637999	1.54747835	1.597542656		Source of Variation	% of total variation	P value	P value summary	Significant?		Šídák's multiple comparisons test	Mean diff.	95.00% CI of diff.	Below threshold?	Summary	Adjusted P Value
Young	Mmp9	0.7326440132	1.463587948	0.8037680392	28.57951023	27.45183511	36.07825396		Interaction	6.845	0.0031	**	Yes
Old	Mmp9	0.7731564594	0.57550948	0.5572092909	35.63891116	28.23479402	31.1848902		Row Factor	0.006181	0.903	ns	No		Young - Old
Young	Il6	0.8703523064	1.129647694	1	2.340483648	2.413913487	2.960511143		Column Factor	90.02	<0.0001	****	Yes		P.Control (Naive)	0.4057	0.04058 to 0.7708	Yes	*	0.0315
Old	Il6	0.1700740872	1.145287354	0.7521232937	3.593989925	4.231867838	2.002342005								Sen(IR)	-0.382	-0.7472 to -0.01690	Yes	*	0.0412
Young	Il10	0.8072493033	1.113258084	1.079492613	4.647329232	4.326241679	4.833338521
Old	Il10	3.44204165	3.025931561	3.055240394	6.037328824	5.878940203	4.835707578
									Table Analyzed	Cdkn2a (p16) expression
									Two-way ANOVA	Ordinary
									Alpha	0.05					Šídák's multiple comparisons test	Mean diff.	95.00% CI of diff.	Below threshold?	Summary	Adjusted P Value
									Source of Variation	% of total variation	P value	P value summary	Significant?		Young - Old
									Interaction	0.3814	0.3173	ns	No		Group A	-0.2089	-0.4029 to -0.01490	Yes	*	0.0363
									Row Factor	3.244	0.0144	*	Yes		Group B	-0.1022	-0.2962 to 0.09177	No	ns	0.3379
									Column Factor	93.69	<0.0001	****	Yes
									Table Analyzed	Gdf15 expression
									Two-way ANOVA	Ordinary
									Alpha	0.05
															Šídák's multiple comparisons test	Mean diff.	95.00% CI of diff.	Below threshold?	Summary	Adjusted P Value
									Source of Variation	% of total variation	P value	P value summary	Significant?
									Interaction	3.338	0.1346	ns	No		Young - Old
									Row Factor	0.5698	0.5112	ns	No		Group A	0.2092	-0.1359 to 0.5543	No	ns	0.2516
									Column Factor	86.45	<0.0001	****	Yes		Group B	-0.08688	-0.4320 to 0.2582	No	ns	0.7593
									Table Analyzed	Copy of Mmp9 expression
									Two-way ANOVA	Ordinary
									Alpha	0.05					Šídák's multiple comparisons test	Mean diff.	95.00% CI of diff.	Below threshold?	Summary	Adjusted P Value
									Source of Variation	% of total variation	P value	P value summary	Significant?		Young - Old
									Interaction	0.04793	0.7076	ns	No		Young CTRL	0.3647	-6.360 to 7.090	No	ns	0.9869
									Row Factor	0.01009	0.8629	ns	No		Young Sen(IR)	-0.983	-7.708 to 5.742	No	ns	0.9094
									Column Factor	97.4	<0.0001	****	Yes
									Table Analyzed	Il6 expression
									Two-way ANOVA	Ordinary
									Alpha	0.05
															Šídák's multiple comparisons test	Mean diff.	95.00% CI of diff.	Below threshold?	Summary	Adjusted P Value
									Source of Variation	% of total variation	P value	P value summary	Significant?
									Interaction	4.484	0.2132	ns	No		Young - Old
									Row Factor	0.6739	0.6143	ns	No		Young CTRL	0.3108	-1.145 to 1.767	No	ns	0.8188
									Column Factor	75.23	0.0005	***	Yes		Young Sen(IR)	-0.7044	-2.161 to 0.7518	No	ns	0.3934
									Table Analyzed	Il10 expression
									Two-way ANOVA	Ordinary
									Alpha	0.05					Šídák's multiple comparisons test	Mean diff.	95.00% CI of diff.	Below threshold?	Summary	Adjusted P Value
									Source of Variation	% of total variation	P value	P value summary	Significant?		Young - Old
									Interaction	2.9	0.026	*	Yes		Young CTRL	-2.174	-3.023 to -1.326	Yes	***	0.0002
									Row Factor	20.3	<0.0001	****	Yes		Young Sen(IR)	-0.9817	-1.830 to -0.1331	Yes	*	0.0261
									Column Factor	73.67	<0.0001	****	Yes
