# Supplementary material for: p21+TREM2+ senescent macrophages fuel inflammaging and metabolic dysfunction-associated steatotic liver disease
Source: Nat Aging. 2026 Apr 16;6(4):792–815. doi: 10.1038/s43587-026-01101-6 (PMC13099426; doi:10.1038/s43587-026-01101-6)
Supplement: Supplementary file 21 — Statistical source data. [file 43587_2026_1101_MOESM21_ESM.csv]

Source Data						Statistics
Extended data figure 3g						Extended data figure 3g
	Control	Sen(IR)	Sen(Doxo)			Table Analyzed	Cmpk2
PC	0.8485280657	0.4637102671	0.7310711088			Data sets analyzed	A-C
IR	1.414363297	1.059549875	1.553836976			Distribution assumption	Normal (Gaussian)
Doxo	1.361781252	1.868307697	1.236387925
						ANOVA summary			Tukey's multiple comparisons test	Mean diff.	95.00% CI of diff.	Below threshold?	Summary	Adjusted P Value
						F	7.726		PC vs. IR	-0.6615	-1.333 to 0.01039	No	ns	0.053
						P value	0.0219		PC vs. Doxo	-0.8077	-1.480 to -0.1358	Yes	*	0.0238
						P value summary	*		IR vs. Doxo	-0.1462	-0.8181 to 0.5256	No	ns	0.7897
						Significant diff. among means (P < 0.05)?	Yes
						R squared	0.7203
Extended data figure 3h						Extended data figure 3h
Condition	Gene	NT	LPS			Table Analyzed	Cdkn1a (p21)				NT
Control	Cdkn1a	1.2406401	4.4634843								Control vs. MSen(IR)	-0.83	-2.0 to 0.38	No	ns	0.2033
Control	Cdkn1a	1.0835013	5.0990914			Two-way ANOVA	Ordinary				Control vs. MSen(Doxo)	-0.74	-2.0 to 0.47	No	ns	0.2689
Control	Cdkn1a	0.6758564	4.2204302			Alpha	0.05				MSen(IR) vs. MSen(Doxo)	0.086	-1.1 to 1.3	No	ns	0.9806
Sen(IR)	Cdkn1a	1.7729994	5.7021184
Sen(IR)	Cdkn1a	2.1611716	6.9197822			Source of Variation	% of total variation	P value	P value summary	Significant?	LPS
Sen(IR)	Cdkn1a	1.5577612	5.1219356			Interaction	4.2	0.0072	**	Yes	Control vs. MSen(IR)	-1.3	-2.5 to -0.11	Yes	*	0.0331
Sen(Doxo)	Cdkn1a	1.6056701	8.561445			Row Factor	82	<0.0001	****	Yes	Control vs. MSen(Doxo)	-3.1	-4.3 to -1.9	Yes	****	<0.0001
Sen(Doxo)	Cdkn1a	1.6673974	7.0285328			Column Factor	10	0.0002	***	Yes	MSen(IR) vs. MSen(Doxo)	-1.8	-3.0 to -0.60	Yes	**	0.0048
Sen(Doxo)	Cdkn1a	1.9611238	7.5822496
Control	Cdkn2a	1.081424215	1.3313558			Table Analyzed	Cd38				Tukey's multiple comparisons test	Mean diff.	95.00% CI of diff.	Below threshold?	Summary	Adjusted P Value
Control	Cdkn2a	0.9412115407	1.376500254
Control	Cdkn2a	0.9773642441	1.051634153			Two-way ANOVA	Ordinary				NT
Sen(IR)	Cdkn2a	0.4021658392	0.7321435553			Alpha	0.05				Control vs. MSen(IR)	-12	-33 to 10	No	ns	0.3659
Sen(IR)	Cdkn2a	0.4952597834	0.7587571836								Control vs. MSen(Doxo)	-14	-35 to 8.3	No	ns	0.261
Sen(IR)	Cdkn2a	0.4793287462	0.628034716			Source of Variation	% of total variation	P value	P value summary	Significant?	MSen(IR) vs. MSen(Doxo)	-2	-24 to 20	No	ns	0.9675
Sen(Doxo)	Cdkn2a	0.5536377497	0.9263946988			Interaction	5	<0.0001	****	Yes
Sen(Doxo)	Cdkn2a	0.6315239063	0.8335744165			Row Factor	86	<0.0001	****	Yes	LPS
Sen(Doxo)	Cdkn2a	0.6020856953	0.9618632472			Column Factor	8.6	<0.0001	****	Yes	Control vs. MSen(IR)	-81	-103 to -59	Yes	****	<0.0001
Control	Cd38	0.440941	97.915596								Control vs. MSen(Doxo)	-102	-124 to -80	Yes	****	<0.0001
Control	Cd38	0.7314421	95.462045								MSen(IR) vs. MSen(Doxo)	-21	-43 to 0.94	No	ns	0.0611
Control	Cd38	1.8276986	124.36263
Sen(IR)	Cd38	14.060856	183.56974			Table Analyzed	Gdf15				Tukey's multiple comparisons test	Mean diff.	95.00% CI of diff.	Below threshold?	Summary	Adjusted P Value
Sen(IR)	Cd38	14.681849	200.70544
Sen(IR)	Cd38	8.9325635	175.93071			Two-way ANOVA	Ordinary				NT
Sen(Doxo)	Cd38	14.647555	221.27342			Alpha	0.05				Control vs. MSen(IR)	-1.683	-2.232 to -1.135	Yes	****	<0.0001
Sen(Doxo)	Cd38	13.158703	206.62082								Control vs. MSen(Doxo)	-1.673	-2.222 to -1.125	Yes	****	<0.0001
Sen(Doxo)	Cd38	15.885127	195.02307			Source of Variation	% of total variation	P value	P value summary	Significant?	MSen(IR) vs. MSen(Doxo)	0.01002	-0.5383 to 0.5583	No	ns	0.9987
Control	Il12b	1.090909111	53511.2737			Interaction	1.96	0.1936	ns	No
Control	Il12b	0.8181818331	65554.0921			Row Factor	23.37	<0.0001	****	Yes	LPS
Control	Il12b	1.090909111	54322.91008			Column Factor	68.45	<0.0001	****	Yes	Control vs. MSen(IR)	-1.293	-1.841 to -0.7446	Yes	***	0.0001
Sen(IR)	Il12b	4.090909165	49890.00091								Control vs. MSen(Doxo)	-1.124	-1.673 to -0.5761	Yes	***	0.0004
Sen(IR)	Il12b	9.000000164	56283.00102								MSen(IR) vs. MSen(Doxo)	0.1685	-0.3798 to 0.7168	No	ns	0.6984
Sen(IR)	Il12b	3.54545461	43120.09169
Sen(Doxo)	Il12b	10.09090927	83021.18333			Table Analyzed	Il-12b (p40)				Tukey's multiple comparisons test	Mean diff.	95.00% CI of diff.	Below threshold?	Summary	Adjusted P Value
Sen(Doxo)	Il12b	17.72727305	73901.45589
Sen(Doxo)	Il12b	20	82270.0924			Two-way ANOVA	Ordinary				NT
Control	Gdf15	1.2202434	1.9463307			Alpha	0.05				Contr vs. MSen(IR)	-4.545	-9510 to 9501	No	ns	>0.9999
Control	Gdf15	0.979076	2.6086411								Contr vs. MSen(Doxo)	-14.94	-9521 to 9491	No	ns	>0.9999
Control	Gdf15	0.8006812	1.7730995			Source of Variation	% of total variation	P value	P value summary	Significant?	MSen(IR) vs. MSen(Doxo)	-10.39	-9516 to 9495	No	ns	>0.9999
Sen(IR)	Gdf15	2.6023318	3.4813632			Interaction	3.755	0.0002	***	Yes
Sen(IR)	Gdf15	2.7641311	3.4802981			Row Factor	91.29	<0.0001	****	Yes	LPS
Sen(IR)	Gdf15	2.6835173	3.245276			Column Factor	3.761	0.0002	***	Yes	Contr vs. MSen(IR)	8032	-1474 to 17538	No	ns	0.1019
Sen(Doxo)	Gdf15	2.5520339	3.1753888								Contr vs. MSen(Doxo)	-21935	-31441 to -12429	Yes	***	0.0001
Sen(Doxo)	Gdf15	2.7020913	2.9440929								MSen(IR) vs. MSen(Doxo)	-29967	-39472 to -20461	Yes	****	<0.0001
Sen(Doxo)	Gdf15	2.7657959	3.5819651
Control	Mmp9	1.386982288	0.8764977862			Table Analyzed	Mmp9				Tukey's multiple comparisons test	Mean diff.	95.00% CI of diff.	Below threshold?	Summary	Adjusted P Value
Control	Mmp9	0.84836546	0.9040440222
Control	Mmp9	0.7646522534	1.919152124			Two-way ANOVA	Ordinary				NT
Sen(IR)	Mmp9	11.65899323	10.19533082			Alpha	0.05				Control vs. MSen(IR)	-7.888	-18.01 to 2.237	No	ns	0.1362
Sen(IR)	Mmp9	7.311669708	14.60556135								Control vs. MSen(Doxo)	-7.137	-17.26 to 2.987	No	ns	0.1865
Sen(IR)	Mmp9	7.692139883	24.7031128			Source of Variation	% of total variation	P value	P value summary	Significant?	MSen(IR) vs. MSen(Doxo)	0.7506	-9.374 to 10.87	No	ns	0.9787
Sen(Doxo)	Mmp9	7.077038294	19.63470305			Interaction	4.987	0.4074	ns	No
Sen(Doxo)	Mmp9	3.909904924	6.288454027			Row Factor	9.715	0.0759	ns	No	LPS
Sen(Doxo)	Mmp9	13.42419901	13.25774942			Column Factor	54.41	0.0023	**	Yes	Control vs. MSen(IR)	-15.27	-25.39 to -5.144	Yes	**	0.0044
											Control vs. MSen(Doxo)	-11.83	-21.95 to -1.703	Yes	*	0.0225
											MSen(IR) vs. MSen(Doxo)	3.441	-6.683 to 13.57	No	ns	0.6465
						Table Analyzed	Cdkn2a (p16)				Tukey's multiple comparisons test	Mean diff.	95.00% CI of diff.	Below threshold?	Summary	Adjusted P Value
						Two-way ANOVA	Ordinary				NT
						Alpha	0.05				Control vs. MSen(IR)	0.5411	0.3433 to 0.7388	Yes	****	<0.0001
											Control vs. MSen(Doxo)	0.4043	0.2065 to 0.6020	Yes	***	0.0004
						Source of Variation	% of total variation	P value	P value summary	Significant?	MSen(IR) vs. MSen(Doxo)	-0.1368	-0.3346 to 0.06094	No	ns	0.1968
						Interaction	0.2771	0.7987	ns	No
						Row Factor	24.2	<0.0001	****	Yes	LPS
						Column Factor	68.27	<0.0001	****	Yes	Control vs. MSen(IR)	0.5469	0.3491 to 0.7446	Yes	****	<0.0001
											Control vs. MSen(Doxo)	0.3459	0.1481 to 0.5437	Yes	**	0.0015
											MSen(IR) vs. MSen(Doxo)	-0.201	-0.3987 to -0.003199	Yes	*	0.0463
Extended data figure 3i						Extended data figure 3i
Control	Sen(IR)	Sen(Doxo)				Table Analyzed	Ecoli		Number of families	1
44.75193219	70.92994266	64.69708302				Data sets analyzed	A-C		Number of comparisons per family	3
52.23136375	74.66965844	69.68337073				Distribution assumption	Normal (Gaussian)		Alpha	0.05
54.7245076	77.16280229	76.91348791
						ANOVA summary			Tukey's multiple comparisons test	Mean diff.	95.00% CI of diff.	Below threshold?	Summary	Adjusted P Value
						F	19.53		Control vs. Sen(IR)	-23.68	-36.17 to -11.20	Yes	**	0.0027	A-B
						P value	0.0024		Control vs. Sen(Doxo)	-19.86	-32.35 to -7.377	Yes	**	0.0066	A-C
						P value summary	**		Sen(IR) vs. Sen(Doxo)	3.823	-8.662 to 16.31	No	ns	0.6376	B-C
						Significant diff. among means (P < 0.05)?	Yes
						R squared	0.8668
Extended data figure 3j						Extended data figure 3j
Control	Sen(IR)					Table Analyzed	Mc38
29.4	7.41
33.64962876	13.60548118					Column B	Seb(IR)
25.08155835	5.606169194					vs.	vs.
						Column A	Control
						Unpaired t test
						P value	0.0041
						P value summary	**
						Significantly different (P < 0.05)?	Yes
						One- or two-tailed P value?	Two-tailed
						t, df	t=5.92, df=4
Extended data figure 3K
CD36	1.075045504	Control				Extended data figure 3K
CD36	1.010027924	Control				Two-way ANOVA	Ordinary				Tukey's multiple comparisons test	Mean diff.	95.00% CI of diff.	Below threshold?	Summary	Adjusted P Value
CD36	0.914926571	Control				Alpha	0.05
CD36	1.814692549	Control + IL-4									NT
CD36	1.948899416	Control + IL-4				Source of Variation	% of total variation	P value	P value summary	Significant?	Control vs. Doxo	-3.956	-6.137 to -1.775	Yes	**	0.0011
CD36	1.930381106	Control + IL-4				Interaction	1.332	0.5654	ns	No	Control vs. IR	-2.832	-5.013 to -0.6513	Yes	*	0.012
CD36	4.188020757	Doxo				Row Factor	13.08	0.005	**	Yes	Doxo vs. IR	1.124	-1.057 to 3.305	No	ns	0.384
CD36	5.152939979	Doxo				Column Factor	72.22	<0.0001	****	Yes
CD36	5.527410037	Doxo									IL4
CD36	6.02550507	Doxo + IL-4									Control vs. Doxo	-4.928	-7.109 to -2.747	Yes	***	0.0002
CD36	6.157710875	Doxo + IL-4									Control vs. IR	-4.019	-6.200 to -1.838	Yes	***	0.001
CD36	8.296066838	Doxo + IL-4									Doxo vs. IR	0.9097	-1.271 to 3.091	No	ns	0.5247
CD36	1.722251418	IR
CD36	4.671226527	IR				Table Analyzed	Ym1				Tukey's multiple comparisons test	Mean diff.	95.00% CI of diff.	Below threshold?	Summary	Adjusted P Value
CD36	5.103557822	IR
CD36	5.514725334	IR + IL-4				Two-way ANOVA	Ordinary				NT
CD36	5.489796841	IR + IL-4				Alpha	0.05				Control vs. Doxo	-15.06	-58.85 to 28.72	No	ns	0.6398
CD36	6.745548483	IR + IL-4									Control vs. IR	-15.35	-59.13 to 28.43	No	ns	0.6294
YM1	0.701902748	Control				Source of Variation	% of total variation	P value	P value summary	Significant?	Doxo vs. IR	-0.2835	-44.07 to 43.50	No	ns	0.9998
YM1	0.88794926	Control				Interaction	26.78	<0.0001	****	Yes
YM1	1.410147992	Control				Row Factor	44.25	<0.0001	****	Yes	IL4
YM1	91.7589852	Control + IL-4				Column Factor	28.62	<0.0001	****	Yes	Control vs. Doxo	-676.4	-720.2 to -632.7	Yes	****	<0.0001
YM1	97.64270613	Control + IL-4									Control vs. IR	-159.1	-202.9 to -115.3	Yes	****	<0.0001
YM1	103.7970402	Control + IL-4									Doxo vs. IR	517.3	473.5 to 561.1	Yes	****	<0.0001
YM1	9.158562368	Doxo
YM1	25.12473573	Doxo				Table Analyzed	Mrc1				Tukey's multiple comparisons test	Mean diff.	95.00% CI of diff.	Below threshold?	Summary	Adjusted P Value
YM1	13.90909091	Doxo
YM1	788.7653277	Doxo + IL-4				Two-way ANOVA	Ordinary				NT
YM1	724.3953488	Doxo + IL-4				Alpha	0.05				Control vs. Doxo	-1.479	-8.198 to 5.241	No	ns	0.8295
YM1	809.3805497	Doxo + IL-4									Control vs. IR	-0.4149	-7.134 to 6.305	No	ns	0.9852
YM1	1.552538323	IR				Source of Variation	% of total variation	P value	P value summary	Significant?	Doxo vs. IR	1.064	-5.656 to 7.783	No	ns	0.9071
YM1	18.92389006	IR				Interaction	4.409	0.0003	***	Yes
YM1	28.56659619	IR				Row Factor	89.7	<0.0001	****	Yes	IL4
YM1	251.1691332	IR + IL-4				Column Factor	4.381	0.0003	***	Yes	Control vs. Doxo	-4.71	-11.43 to 2.009	No	ns	0.1896
YM1	247.7251586	IR + IL-4									Control vs. IR	-20.09	-26.81 to -13.38	Yes	****	<0.0001
YM1	271.6744186	IR + IL-4									Doxo vs. IR	-15.38	-22.10 to -8.665	Yes	***	0.0001
MRC1	1.236908232	Control
MRC1	0.974268771	Control				Table Analyzed	Arg1				Tukey's multiple comparisons test	Mean diff.	95.00% CI of diff.	Below threshold?	Summary	Adjusted P Value
MRC1	0.788822997	Control
MRC1	33.48426978	Control + IL-4				Two-way ANOVA	Ordinary				NT
MRC1	33.45924213	Control + IL-4				Alpha	0.05				Control vs. Doxo	-5.077	-1385 to 1375	No	ns	>0.9999
MRC1	29.75153282	Control + IL-4									Control vs. IR	0.1538	-1380 to 1380	No	ns	>0.9999
MRC1	2.252789225	Doxo				Source of Variation	% of total variation	P value	P value summary	Significant?	Doxo vs. IR	5.231	-1375 to 1385	No	ns	>0.9999
MRC1	2.281736858	Doxo				Interaction	11.66	<0.0001	****	Yes
MRC1	2.901095587	Doxo				Row Factor	75.98	<0.0001	****	Yes	IL4
MRC1	37.45914162	Doxo + IL-4				Column Factor	11.66	<0.0001	****	Yes	Control vs. Doxo	5267	3887 to 6647	Yes	****	<0.0001
MRC1	36.68599859	Doxo + IL-4									Control vs. IR	10299	8920 to 11679	Yes	****	<0.0001
MRC1	36.68057091	Doxo + IL-4									Doxo vs. IR	5033	3653 to 6412	Yes	****	<0.0001
MRC1	0.142207012	IR
MRC1	1.958789828	IR
MRC1	2.143632526	IR				Table Analyzed	Mgl2				Within each row, compare columns (simple effects within rows)
MRC1	51.15529199	IR + IL-4
MRC1	45.85214594	IR + IL-4				Two-way ANOVA	Ordinary				Number of families	2
MRC1	59.97225852	IR + IL-4				Alpha	0.05				Number of comparisons per family	3
ARG1	1.153846154	Control									Alpha	0.05
ARG1	0.807692308	Control				Source of Variation	% of total variation	P value	P value summary	Significant?
ARG1	1.038461538	Control				Interaction	4.438	0.001	***	Yes	Tukey's multiple comparisons test	Mean diff.	95.00% CI of diff.	Below threshold?	Summary	Adjusted P Value
ARG1	16546.96154	Control + IL-4				Row Factor	89.2	<0.0001	****	Yes
ARG1	14325.46154	Control + IL-4				Column Factor	4.317	0.0011	**	Yes	NT
ARG1	16910.88462	Control + IL-4									P.Control (Naive) vs. MSen(IR)	-1.692	-99.63 to 96.24	No	ns	0.9988
ARG1	4.961538462	Doxo									P.Control (Naive) vs. MSen(Doxo)	-3.255	-101.2 to 94.68	No	ns	0.9957
ARG1	5.423076923	Doxo									MSen(IR) vs. MSen(Doxo)	-1.562	-99.50 to 96.37	No	ns	0.999
ARG1	7.846153846	Doxo
ARG1	10297.84615	Doxo + IL-4									IL4
ARG1	10433.30769	Doxo + IL-4									P.Control (Naive) vs. MSen(IR)	-109.5	-207.4 to -11.57	Yes	*	0.0286
ARG1	11251.5	Doxo + IL-4									P.Control (Naive) vs. MSen(Doxo)	152.3	54.38 to 250.3	Yes	**	0.0036
ARG1	6.65E-05	IR									MSen(IR) vs. MSen(Doxo)	261.8	163.9 to 359.8	Yes	****	<0.0001
ARG1	1.038461538	IR
ARG1	1.5	IR
ARG1	5745.576923	IR + IL-4
ARG1	5985.115385	IR + IL-4
ARG1	5154.346154	IR + IL-4
Mgl2	1.189127973	Control
Mgl2	0.873159683	Control
Mgl2	0.937712344	Control
Mgl2	487.2265006	Control + IL-4
Mgl2	561.1664779	Control + IL-4
Mgl2	456.4043035	Control + IL-4
Mgl2	4.114382786	Doxo
Mgl2	4.321630804	Doxo
Mgl2	4.328425821	Doxo
Mgl2	369.1121178	Doxo + IL-4
Mgl2	305.7281993	Doxo + IL-4
Mgl2	373.002265	Doxo + IL-4
Mgl2	0.028741404	IR
Mgl2	3.893544734	IR
Mgl2	4.155152888	IR
Mgl2	652.0396376	IR + IL-4
Mgl2	509.7655719	IR + IL-4
Mgl2	671.5243488	IR + IL-4
Extended data figure 3I
	P.Control (Naive)			MSen(IR)			MSen(Doxo)				Table Analyzed	Arginase Assay				Tukey's multiple comparisons test	Mean diff.	95.00% CI of diff.	Below threshold?	Summary	Adjusted P Value
NT	0.197	0.224	0.735	1.179	0.399	0.754	0.725	0.763	0.768
IL4	3.448	4	3.41	1.978	3.055	3.282	3.09	3.445	3.428		Two-way ANOVA	Ordinary				NT
											Alpha	0.05				P.Control (Naive) vs. MSen(IR)	-0.392	-1.226 to 0.4419	No	ns	0.446
																P.Control (Naive) vs. MSen(Doxo)	-0.3667	-1.201 to 0.4673	No	ns	0.4905
											Source of Variation	% of total variation	P value	P value summary	Significant?	MSen(IR) vs. MSen(Doxo)	0.02533	-0.8086 to 0.8593	No	ns	0.9964
											Interaction	3.441	0.0484	*	Yes
											Row Factor	90.59	<0.0001	****	Yes	IL4
											Column Factor	0.7255	0.4594	ns	No	P.Control (Naive) vs. MSen(IR)	0.8477	0.01373 to 1.682	Yes	*	0.0463
																P.Control (Naive) vs. MSen(Doxo)	0.2983	-0.5356 to 1.132	No	ns	0.618
																MSen(IR) vs. MSen(Doxo)	-0.5493	-1.383 to 0.2846	No	ns	0.2251
