# Supplementary material for: p21+TREM2+ senescent macrophages fuel inflammaging and metabolic dysfunction-associated steatotic liver disease
Source: Nat Aging. 2026 Apr 16;6(4):792–815. doi: 10.1038/s43587-026-01101-6 (PMC13099426; doi:10.1038/s43587-026-01101-6)
Supplement: Supplementary file 22 — Statistical source data. [file 43587_2026_1101_MOESM22_ESM.csv]

Source Data						Statistics
						Extended data figure 4
Extended data figure 4						Two-way ANOVA	Ordinary
	Liver	Heart	VAT			Alpha	0.05
Young	1.733075791	1.811181679	1.050340095								Šídák's multiple comparisons test	Predicted (LS) Mean diff.	95.00% CI of diff.	Below threshold?	Summary	Adjusted P Value
Young	0.8776674025	0.8445714153	0.918143676			Source of Variation	% of total variation	P value	P value summary	Significant?
Young	0.3892568065	0.3442469056	1.031516229			Interaction	9.987	0.004	**	Yes	Young - Old
Young	0.338614	0.8741692028	0.591522			Row Factor	9.987	0.004	**	Yes	Liver	-5.613	-8.410 to -2.815	Yes	****	<0.0001
Young	0.546006	0.966541952	0.88355			Column Factor	54.69	<0.0001	****	Yes	Heart	-8.801	-12.03 to -5.571	Yes	****	<0.0001
Young	0.875413	1.159288845	0.690095								VAT	-2.695	-5.492 to 0.1019	No	ns	0.0619
Young	2.122466		1.095772
Young	1.117507		1.739056
Old	6.798791	6.012416042	5.096293
Old	6.376239	9.267306222	4.272785
Old	9.454976	7.64317071	2.581468
Old	9.294736	15.38826434	5.788937
Old	13.038227	10.55302258	3.950754
Old	1.165737675	9.941124658	3.7581834
Old	0.9197939662		3.063228304
Old	5.851637233		1.050340095
