# Supplementary material for: p21+TREM2+ senescent macrophages fuel inflammaging and metabolic dysfunction-associated steatotic liver disease
Source: Nat Aging. 2026 Apr 16;6(4):792–815. doi: 10.1038/s43587-026-01101-6 (PMC13099426; doi:10.1038/s43587-026-01101-6)
Supplement: Supplementary file 23 — Statistical source data. [file 43587_2026_1101_MOESM23_ESM.csv]

Source Data						Statistics
Extended data figure 5a
Gene	Age	Liver	Heart	VAT			Discovery?	P value	Mean of Young	Mean of Old	Difference	SE of difference	t ratio	df	q value
Cdkn2a	Young	1.733075791	1.811181679	1.050340095		Liver	Yes	0.001951	1	6.613	-5.613	1.477	3.8	14	0.001971
Cdkn2a	Young	0.8776674025	0.8445714153	0.918143676		Heart	Yes	0.000056	1	9.801	-8.801	1.32	6.669	10	0.000169
Cdkn2a	Young	0.3892568065	0.3442469056	1.031516229		VAT	Yes	0.000192	1	3.695	-2.695	0.5383	5.007	14	0.000291
Cdkn2a	Young	0.338614	0.8741692028	0.591522
Cdkn2a	Young	0.546006	0.966541952	0.88355		Table Analyzed	Cdkn2a pooled fc
Cdkn2a	Young	0.875413	1.159288845	0.690095
Cdkn2a	Young	2.122466		1.095772		Column A	Young
Cdkn2a	Young	1.117507		1.739056		vs.	vs.
Cdkn2a	Old	6.798791	6.012416042	5.096293		Column B	Old
Cdkn2a	Old	6.376239	9.267306222	4.272785
Cdkn2a	Old	9.454976	7.64317071	2.581468		Test details
Cdkn2a	Old	9.294736	15.38826434	5.788937		Test name	Unpaired t test
Cdkn2a	Old	13.038227	10.55302258	3.950754		Variance assumption	Individual variance for each row
Cdkn2a	Old	1.165737675	9.941124658	3.7581834		Multiple comparisons	False Discovery Rate (FDR)
Cdkn2a	Old	0.9197939662		3.063228304		Method	Two-stage step-up (Benjamini, Krieger, and Yekutieli)
Cdkn2a	Old	5.851637233		1.050340095		Desired FDR (Q)	1.00%
