# Supplementary material for: p21+TREM2+ senescent macrophages fuel inflammaging and metabolic dysfunction-associated steatotic liver disease
Source: Nat Aging. 2026 Apr 16;6(4):792–815. doi: 10.1038/s43587-026-01101-6 (PMC13099426; doi:10.1038/s43587-026-01101-6)
Supplement: Supplementary file 24 — Statistical source data. [file 43587_2026_1101_MOESM24_ESM.csv]

Source Data
	P.Control	P.Control	P.Control	Sen(IR)	Sen(IR)	Sen(IR)
Wild type	7.28	8.5	8.28	0.36	0.2	0.21
Trem2 -/-	1.33	2.26	1.12	0.41	0.33	0.72
Statistics
Table Analyzed	Trem2 KO				Šídák's multiple comparisons test	Mean diff.	95.00% CI of diff.	Below threshold?	Summary	Adjusted P Value
Two-way ANOVA	Ordinary				P.Control - Sen(IR)
Alpha	0.05				Wild type	7.763	6.736 to 8.791	Yes	****	<0.0001
					Trem2 -/-	1.083	0.05606 to 2.111	Yes	*	0.0398
Source of Variation	% of total variation	P value	P value summary	Significant?
Interaction	27.24	<0.0001	****	Yes
Row Factor	23.62	<0.0001	****	Yes
Column Factor	47.77	<0.0001	****	Yes
