# Supplementary material for: p21+TREM2+ senescent macrophages fuel inflammaging and metabolic dysfunction-associated steatotic liver disease
Source: Nat Aging. 2026 Apr 16;6(4):792–815. doi: 10.1038/s43587-026-01101-6 (PMC13099426; doi:10.1038/s43587-026-01101-6)
Supplement: Supplementary file 25 — Statistical source data. [file 43587_2026_1101_MOESM25_ESM.csv]

Source Data						Statistics
Extended data figure 7a						Extended data figure 7a
P.Control	acLDL 3d	acLDL 10d				Table Analyzed	Cd38
0.29549	1.15078	0.70567				Data sets analyzed	A-C
0.13131	0.98723	0.41619				Distribution assumption	Normal (Gaussian)
0.24275	0.81509	0.41192
						ANOVA summary			Tukey's multiple comparisons test	Mean diff.	95.00% CI of diff.	Below threshold?	Summary	Adjusted P Value
						F	20.92		P.Control + PBS vs. acLDL 3d	-0.7612	-1.126 to -0.3965	Yes	**	0.0017
						P value	0.002		P.Control + PBS vs. acLDL 10d	-0.2881	-0.6527 to 0.07656	No	ns	0.1125
						P value summary	**		acLDL 3d vs. acLDL 10d	0.4731	0.1085 to 0.8377	Yes	*	0.0171
						Significant diff. among means (P < 0.05)?	Yes
						R squared	0.8746
						Brown-Forsythe test
						F (DFn, DFd)	0.1996 (2, 6)
						P value	0.8243
						P value summary	ns
						Are SDs significantly different (P < 0.05)?	No
Extended data figure 7c
Condition	Gene	WT	Cd38 KO			Table Analyzed	Cdkn1a (p21)
P.Control (Naive)	Cdkn1a	0.4290474324	0.7556647587
P.Control (Naive)	Cdkn1a	0.9399923498	1.227015379			Two-way ANOVA	Ordinary
P.Control (Naive)	Cdkn1a	0.4728289937	0.5853932475			Alpha	0.05
Sen(acLDL)	Cdkn1a	0.8669618622	1.413672328
Sen(acLDL)	Cdkn1a	1.46891358	1.418323852			Source of Variation	% of total variation	P value	P value summary	Significant?
Sen(acLDL)	Cdkn1a	2.444665268	1.547745627			Interaction	2.895	0.4955	ns	No
P.Control (Naive)	Abca1	0.4596687904	0.5755783766			Row Factor	0.2414	0.8418	ns	No
P.Control (Naive)	Abca1	0.2702646247	0.5925962929			Column Factor	51.44	0.0168	*	Yes
P.Control (Naive)	Abca1	0.5806343335	0.3718468263
Sen(acLDL)	Abca1	3.102354594	1.24412339			Table Analyzed	Abca1
Sen(acLDL)	Abca1	2.491569148	2.820930539
Sen(acLDL)	Abca1	1.959219881	2.05651641			Two-way ANOVA	Ordinary
P.Control (Naive)	Gdf15	0.7676927012	0.6891627829			Alpha	0.05
P.Control (Naive)	Gdf15	0.8597804291	1.037590733
P.Control (Naive)	Gdf15	0.8838656202	0.9237494864			Source of Variation	% of total variation	P value	P value summary	Significant?
Sen(acLDL)	Gdf15	1.349293727	1.2281785			Interaction	1.902	0.363	ns	No
Sen(acLDL)	Gdf15	1.166227367	0.9534825685			Row Factor	0.996	0.5049	ns	No
Sen(acLDL)	Gdf15	1.858142143	0.7578683495			Column Factor	80.75	0.0002	***	Yes
P.Control (Naive)	Plin2	1.276370622	0.6930329065
P.Control (Naive)	Plin2	0.3258557029	0.8072072573			Table Analyzed	Gdf-15
P.Control (Naive)	Plin2	1.188435966	0.5798793295
Sen(acLDL)	Plin2	1.978495595	0.8564919261			Two-way ANOVA	Ordinary
Sen(acLDL)	Plin2	1.144600203	2.184440756			Alpha	0.05
Sen(acLDL)	Plin2	1.18061128	1.246769493
P.Control (Naive)	Mmp9	0.159526081	0.3740872404			Source of Variation	% of total variation	P value	P value summary	Significant?
P.Control (Naive)	Mmp9	0.1013488355	0.3039684912			Interaction	17.61	0.0886	ns	No
P.Control (Naive)	Mmp9	0.1875939277	0.1822481779			Row Factor	11.93	0.1493	ns	No
Sen(acLDL)	Mmp9	5.840533301	4.059127089			Column Factor	32.94	0.0293	*	Yes
Sen(acLDL)	Mmp9	5.271715485	5.468164463
Sen(acLDL)	Mmp9	3.999643287	5.82057864			Table Analyzed	Plin2
						Two-way ANOVA	Ordinary
						Alpha	0.05
						Source of Variation	% of total variation	P value	P value summary	Significant?
						Interaction	1.26	0.6956	ns	No
						Row Factor	1.378	0.6824	ns	No
						Column Factor	36.15	0.0615	ns	No
						Table Analyzed	Mmp9
						Two-way ANOVA	Ordinary
						Alpha	0.05
						Source of Variation	% of total variation	P value	P value summary	Significant?
						Interaction	0.003464	0.941	ns	No
						Row Factor	0.04701	0.7857	ns	No
						Column Factor	95.19	<0.0001	****	Yes
