# Supplementary material for: p21+TREM2+ senescent macrophages fuel inflammaging and metabolic dysfunction-associated steatotic liver disease
Source: Nat Aging. 2026 Apr 16;6(4):792–815. doi: 10.1038/s43587-026-01101-6 (PMC13099426; doi:10.1038/s43587-026-01101-6)
Supplement: Supplementary file 26 — Statistical source data. [file 43587_2026_1101_MOESM26_ESM.csv]

Source Data						Statistics
Extended data figure 8c						Extended data figure 8c
Control	Sen(IR)					Table Analyzed	Log(ABT-263 nM)
4.633	2.476
4.192	2.314					Column B	Sen(IR)
5.958	2.724					vs.	vs.
						Column A	Control
						Unpaired t test
						P value	0.0112
						P value summary	*
						Significantly different (P < 0.05)?	Yes
						One- or two-tailed P value?	Two-tailed
						t, df	t=4.45, df=4
Extended data figure 8d						Extended data figure 8d
83.18						No statistics
74.13
74.62
95.16
70.15
82.58
44.49
33.83
74.85
83.37
25.48
3.11
80.26
27.45
89.61
67.86
83.64
92.31
98.97
98.75
85.48
88.32
61.76
Extended data figure 8e						Extended data figure 8e
Vehicle	ABT-263
32.37	36.6					Table Analyzed	Weight
44.91	37.64
38.66	38.42					Column B	ABT-263
36.5	37.91					vs.	vs.
34.34	33.73					Column A	Vehicle
	30.13
	32.14					Unpaired t test
						P value	0.3788
						P value summary	ns
						Significantly different (P < 0.05)?	No
						One- or two-tailed P value?	Two-tailed
						t, df	t=0.921, df=10
