# Supplementary material for: p21+TREM2+ senescent macrophages fuel inflammaging and metabolic dysfunction-associated steatotic liver disease
Source: Nat Aging. 2026 Apr 16;6(4):792–815. doi: 10.1038/s43587-026-01101-6 (PMC13099426; doi:10.1038/s43587-026-01101-6)
Supplement: Supplementary file 27 — Statistical source data. [file 43587_2026_1101_MOESM27_ESM.csv]

Source Data						Statistics
Gene
Gene	Condition	CETP*×129X1	CETP*×C57BL/6	CETP*×BXD19			Table Analyzed	Cdkn2a
Cdkn2a	Control	0.32727	0.905	0.35303								Šídák's multiple comparisons test	Mean diff.	95.00% CI of diff.	Below threshold?	Summary	Adjusted P Value
Cdkn2a	Control	0.287	1.005	0.458			Two-way ANOVA	Ordinary
Cdkn2a	Control	0.32555	0.9248	0.4023			Alpha	0.05				Row 1 - Row 2
Cdkn2a	Sen(IR)	0.68638	0.11568	0.3437								Group A	-0.006323	-0.2162 to 0.2035	No	ns	0.9997
Cdkn2a	Sen(IR)	0.5279	0.15199	0.5167			Source of Variation	% of total variation	P value	P value summary	Significant?	Group B	0.8087	0.5988 to 1.019	Yes	****	<0.0001
Cdkn2a	Sen(IR)	0.45023	0.14105	0.3719			Interaction	67.88	<0.0001	****	Yes	Group C	-0.1416	-0.3514 to 0.06830	No	ns	0.2371
							Row Factor	18.7	0.0003	***	Yes
							Column Factor	4.577	0.0819	ns	No
Extended Figure 9b							Extended Figure 9b
Metabolite	Vehicle	ABT-263					Table Analyzed	TC mg/dl
TC	484	180
TC	505	561					Column B	ABT-263
TC	508	175					vs.	vs.
TC	432	159					Column A	Vehicle
TC	348	209
TC	137	461					Unpaired t test
TC	267	505					P value	0.9223
TC	434	758					P value summary	ns
TC	452	521					Significantly different (P < 0.05)?	No
TC	507	623					One- or two-tailed P value?	Two-tailed
UC	93	35					t, df	t=0.0989, df=18
UC	103	116
UC	103	33					Table Analyzed	UC
UC	83	29
UC	61	34					Column B	ABT-263
UC	25	99					vs.	vs.
UC	83	122					Column A	Vehicle
UC	145	230
UC	151	125					Unpaired t test
UC	134	164					P value	0.9807
HDL	53	125					P value summary	ns
HDL	48	33					Significantly different (P < 0.05)?	No
HDL	47	44					One- or two-tailed P value?	Two-tailed
HDL	39	113					t, df	t=0.0245, df=18
HDL	39	61
HDL	100	32					Table Analyzed	HDL
HDL	16	34
HDL	137	30					Column B	ABT-263
HDL	42	37					vs.	vs.
HDL	40	44					Column A	Vehicle
TG	103	5
TG	142	198					Unpaired t test
TG	142	68					P value	0.96
TG	99	27					P value summary	ns
TG	90	45					Significantly different (P < 0.05)?	No
TG	5	109					One- or two-tailed P value?	Two-tailed
TG	116	125					t, df	t=0.0509, df=18
TG	268	255
TG	175	111					Table Analyzed	TG
TG	189	213
Glucose	231	180					Column B	ABT-263
Glucose	196	207					vs.	vs.
Glucose	225	145					Column A	Vehicle
Glucose	208	219
Glucose	204	180					Unpaired t test
Glucose	244	207					P value	0.622
Glucose	191	172					P value summary	ns
Glucose	197	152					Significantly different (P < 0.05)?	No
Glucose	197	197					One- or two-tailed P value?	Two-tailed
Glucose	219	188					t, df	t=0.502, df=18
FFA	43	24
FFA	58	51					Table Analyzed	Glucose
FFA	44	37
FFA	46	38					Column B	ABT-263
FFA	51	40					vs.	vs.
FFA	32	44					Column A	Vehicle
FFA	43	45
FFA	68	49					Unpaired t test
FFA	55	47					P value	0.0116
FFA	51	65					P value summary	*
LDL	370.4	144					Significantly different (P < 0.05)?	Yes
LDL	373.6	405.4					One- or two-tailed P value?	Two-tailed
LDL	376.6	128.4					t, df	t=2.81, df=18
LDL	329.2	124.6
LDL	269	166					Table Analyzed	FFA
LDL	111	340.2
LDL	160.8	358					Column B	ABT-263
LDL	235.4	477					vs.	vs.
LDL	266	373.8					Column A	Vehicle
LDL	335.2	416.4
							Unpaired t test
							P value	0.2825
							P value summary	ns
							Significantly different (P < 0.05)?	No
							One- or two-tailed P value?	Two-tailed
							t, df	t=1.11, df=18
							Table Analyzed	LDL
							Column B	ABT-263
							vs.	vs.
							Column A	Vehicle
							Unpaired t test
							P value	0.8405
							P value summary	ns
							Significantly different (P < 0.05)?	No
							One- or two-tailed P value?	Two-tailed
							t, df	t=0.204, df=18
Extended data figure 9d
Condition	ALT	AST			Extended data figure 9d
	(IU/L)	(IU/L)				ALT	AST
Control	51.23	64.24			t-test	0.569	0.338
Control	43.53	51.93
Control	67.88	116.63
Control	61.44	55.7
Control	21.44	34.28
Control	8.54	23.05
Control	19.34	40.31
Control	2.98	44.73
Control	36.66	28.63
Abt	64.26	102.5
Abt	104.61	128.15
Abt	20.71	39.1
Abt	28.31	53.08
Abt	23.92	28.13
Abt	0	31.89
Abt	17.99	43.52
Abt	71.29	107.96
Abt	52.27	62.73
TG	90	45					Significantly different (P < 0.05)?	No
TG	5	109					One- or two-tailed P value?	Two-tailed
TG	116	125					t, df	t=0.0509, df=18
TG	268	255
TG	175	111					Table Analyzed	TG
TG	189	213
Glucose	231	180					Column B	ABT-263
Glucose	196	207					vs.	vs.
Glucose	225	145					Column A	Vehicle
Glucose	208	219
Glucose	204	180					Unpaired t test
Glucose	244	207					P value	0.622
Glucose	191	172					P value summary	ns
Glucose	197	152					Significantly different (P < 0.05)?	No
Glucose	197	197					One- or two-tailed P value?	Two-tailed
Glucose	219	188					t, df	t=0.502, df=18
FFA	43	24
FFA	58	51					Table Analyzed	Glucose
FFA	44	37
FFA	46	38					Column B	ABT-263
FFA	51	40					vs.	vs.
FFA	32	44					Column A	Vehicle
FFA	43	45
FFA	68	49					Unpaired t test
FFA	55	47					P value	0.0116
FFA	51	65					P value summary	*
LDL	370.4	144					Significantly different (P < 0.05)?	Yes
LDL	373.6	405.4					One- or two-tailed P value?	Two-tailed
LDL	376.6	128.4					t, df	t=2.81, df=18
LDL	329.2	124.6
LDL	269	166					Table Analyzed	FFA
LDL	111	340.2
LDL	160.8	358					Column B	ABT-263
LDL	235.4	477					vs.	vs.
LDL	266	373.8					Column A	Vehicle
LDL	335.2	416.4
							Unpaired t test
							P value	0.2825
							P value summary	ns
							Significantly different (P < 0.05)?	No
							One- or two-tailed P value?	Two-tailed
							t, df	t=1.11, df=18
							Table Analyzed	LDL
							Column B	ABT-263
							vs.	vs.
							Column A	Vehicle
							Unpaired t test
							P value	0.8405
							P value summary	ns
							Significantly different (P < 0.05)?	No
							One- or two-tailed P value?	Two-tailed
							t, df	t=0.204, df=18
Extended data figure 9d
Condition	ALT	AST			Extended data figure 9d
	(IU/L)	(IU/L)				ALT	AST
Control	51.23	64.24			t-test	0.569	0.338
Control	43.53	51.93
Control	67.88	116.63
Control	61.44	55.7
Control	21.44	34.28
Control	8.54	23.05
Control	19.34	40.31
Control	2.98	44.73
Control	36.66	28.63
Abt	64.26	102.5
Abt	104.61	128.15
Abt	20.71	39.1
Abt	28.31	53.08
Abt	23.92	28.13
Abt	0	31.89
Abt	17.99	43.52
Abt	71.29	107.96
Abt	52.27	62.73
