# Supplementary material for: p21+TREM2+ senescent macrophages fuel inflammaging and metabolic dysfunction-associated steatotic liver disease
Source: Nat Aging. 2026 Apr 16;6(4):792–815. doi: 10.1038/s43587-026-01101-6 (PMC13099426; doi:10.1038/s43587-026-01101-6)
Supplement: Supplementary file 28 — Statistical source data. [file 43587_2026_1101_MOESM28_ESM.csv]

Extended data figure 10
Donor index	gene	control	Sen(IR)	Sen(Doxo)
a	Ifna	1	0.8296996201	0.733049739
b	Ifna	1	0.4170091205	1.004299185
c	Ifna	1	0.5701975971	1.117750806
d	Ifna	1	2.077820696	1.446692016
e	Ifna	1	1.619873774	2.812292918
f	Ifna	1	2.596263921	2.146080858
a	ifnb	1	0.4281325909	0.3072096635
b	ifnb	1	0.6147869923	0.884498094
c	ifnb	1	0.7905027794	1.029951463
d	ifnb	1	3.215973109	1.643205631
e	ifnb	1	2.33070946	1.993640853
f	ifnb	1	1.984316835	2.21
a	Mmp9	1	0.8631836789	1.579426845
b	Mmp9	1	0.5884607302	1.47778272
c	Mmp9	1	0.2113511419	0.6944926934
d	Mmp9	1	0.3375637678	0.635164137
e	Mmp9	1	2.004556944	2.368304777
f	Mmp9	1	0.242930458	0.5
a	Mmp12	1	0.6510489719	0.6510489719
b	Mmp12	1	0.9340635392	0.9340635392
c	Mmp12	1	0.4167052956	0.4167052956
d	Mmp12	1	0.6950470926	0.6950470926
e	Mmp12	1	1.679549128	1.679549128
f	Mmp12	1	0.8964953346	0.8964953346
